# Supplementary material for: The influence of sulfur and hair growth on stable isotope diet estimates for grizzly bears
Source: PLoS One. 2017 Mar 1;12(3):e0172194. doi: 10.1371/journal.pone.0172194 (PMC5332026; doi:10.1371/journal.pone.0172194)
Supplement: S1 File — (raw data.xls) (XLS) [file pone.0172194.s001.xls]

## Sheet: Project notes
Grizzly Project Notes
1	40 bears selected from hair quality/availability (hairs with root bulbs preferentially selected)
		... 10x IM, CM, IF, CF (interior and coastal males and females)
2	All hair samples washed 2 hours at RT in 2:1 CHCl3:CH3OH, rinsed 4x with ultrapure water, air dried at RT (min 72 hours)
3	Root bulbs (if present) removed and returned to sample package
4	Hairs sectioned into thirds wrt total length (T = tip section, M = mid section, R = root section)
5	Whole hairs prepared same, but analyzed as complete hair
6	Meat/skin tissue washed 4x with ultrapure water, freeze dried, ground to a fine powder before analysis
		NOTE:	Fish skins could not be ground to powder... Snippets analyzed.
7	Plant tissues washed 4x in ultrapure water, freeze-dried to constant weight, ground to fine powder
		NOTE:	Huckleberries (HB-1) analyzed with ground seeds included
8	10/16/05 huckleberries (HV-2A and -2B) washed 4x with ultrapure water, freeze-dried, separated from seeds.
9	Marmot hair HM2-H (card H-101) and Wolverine hair (WV3) analysed 11-17-05 with Coho tissue and eggs

## Sheet: Sample list for iso analysis
UBCO ID	Sample	Species	Individual	Sex	Coast?	UBCO ?	root ?	length class	NOTES	Analysis	USGS
1	3	GB	3	F	N	Y			prepared	Y
2	25	GB	3	F	N	Y
3	39	GB	37	F	N	Y			prepared	Y
4	40	GB	40	F	N	Y			prepared	Y
5	41	GB	40	F	N	Y
6	99	GB	99	F	N	Y			prepared	Y
7	122	GB	110	F	N	Y			prepared	Y
8	136	GB	136	F	N	Y			prepared	Y
9	146	GB	128	F	N	Y			prepared	Y
10	160	GB	159	M	Y	Y			prepared 4 hairs for within analysis
11	190	GB	189	M	Y	Y			sectioned	Y
12	198	GB	198	M	Y	Y			prepared 3 hairs for within analysis
13	223				N	Y
14	224	GB	224	F	N	Y			prepared	Y
15	227	GB	317	F F	N	Y			prepared	Y
16	269	GB	269	F	N	Y			sectioned	Y
17	297	GB	297	F	N	Y			prepared	Y
18	301	GB	297	F	N	Y
19	303	GB	297	F	N	Y
20	307	GB	297	F	N	Y
21	317	GB	317	F F	N	Y
22	338				N	Y
23	339	GB	1054	F	N	Y
24	390	GB	390	F	N	Y			prepared	Y
25	392	GB	390	F	N	Y			prepared	Y
26	398	GB	398	M	N	Y			sectioned	Y
27	442	GB	442	F	N	Y			prepared	Y
28	443	GB	469	M	N	Y
29	452	GB	884	F	N	Y			prepared	Y
30	453	GB	453	M	N	Y			sectioned	Y
31	455	GB	453	M	N	Y
32	457	GB	453	M	N	Y
33	469	GB	469	M	N	Y			sectioned	Y
34	485	Wolverine	WV2		Y	Y
35	558	GB	558	M	Y	Y			prepared	Y
36	616	GB	616	M	N	Y			sectioned	Y
37	650	GB	650	F	N	Y			prepared	Y
38	658	GB	665	M	N	Y			sectioned	Y
39	675	GB	672	F	N	Y			prepared	Y
40	690	GB	684	F	N	Y			prepared	Y
41	700	GB	724	F	N	Y			prepared	Y
42	724	GB	724	F	N	Y			prepared	Y
43	759	GB	744	M	N	Y			prepared	Y
44	771				N	Y
45	775	GB	780	F	N	Y			prepared	Y
46	824	GB	824	F	N	Y			prepared	Y
47	825	GB	825	F	N	Y			sectioned	Y
48	829	GB	829	M	N	Y
49	842	GB	645	F	N	Y			sectioned	Y
50	860	GB	859	F	N	Y			sectioned	Y
51	872	GB	872	F	N	Y			prepared	Y
52	931	GB	931	F	N	Y			sectioned	Y
53	949	Wolverine	WV1		N	Y			prepared	Y
		Wolverine	WV3		N	Y			prepared	Y
54	969	GB	969	M	N	Y			sectioned	Y
55	1002	GB	1002	F	Y	Y			prepared	Y
56	1022	GB	1022	M	N	Y			sectioned	Y
57	1044	GB	1025	F	N	Y			prepared	Y
58	1046	GB	1039	F	N	Y			sectioned	Y
59	1053	GB	1053	F	N	Y			prepared	Y
60	1061	GB	1061	F	Y	Y			sectioned	Y
61	1081	GB	1081	M	Y	Y			prepared	Y
62	1107	GB	1107	F	N	Y			sectioned	Y
63	1206	GB	1194	F	Y	Y			sectioned	Y
64	1232	GB	1476	M	Y	Y			sectioned	Y
65	1233	GB	1233	M	Y	Y			prepared	Y
66	1302	GB	1302	M	Y	Y			sectioned	Y
67	1309	GB	200	F	Y	Y			prepared	Y
68	1392	Moose	MO1		Y	Y			prepared	Y
69	1396	Wolf	WO4		Y	Y			prepared	Y
70	1397	Wolf	WO4		Y	Y
71	1399	GB	1398	M	Y	Y			sectioned	Y
72	1407	GB	1407	F	Y	Y			sectioned	Y
73	1411	GB	1411	M	Y	Y			sectioned	Y
74	1423				Y	Y
75	1428	GB	1428	F	Y	Y			prepared	Y
76	1431	Wolf	WO2		Y	Y			prepared	Y
77	1436	GB	2037	M	Y	Y			prepared	Y
78	1437	GB	1437	F	Y	Y			sectioned	Y
79	1441	GB	1441	F	Y	Y			prepared	Y
80	1444	GB	1444	M	Y	Y			sectioned	Y
81	1485	Wolf	WO3		Y	Y			prepared	Y
82	1523	Wolf	WO4		Y	Y			prepared	Y
83	1535	GB	1535	M	Y	Y			prepared	Y
84	1546	Wolf	WO1		Y	Y			prepared	Y
85	1553	Wolf	WO3		Y	Y			prepared	Y
86	1587	GB	1587	M	Y	Y			prepared	Y
87	1730	GB	1730	F	Y	Y			sectioned	Y
88	1744	GB	1744	M	Y	Y			prepared	Y
89	1793				Y	Y
90	1794	GB	1794	F	Y	Y			prepared	Y
91	1798	GB	1798	M	Y	Y			prepared	Y
92	1799	GB	1799	F	Y	Y			sectioned	Y
93	1806	GB	1806	F	Y	Y			sectioned	Y
94	1808	Wolf	WO4		Y	Y			prepared	Y	matched to 1396
95	1812	GB	2278	M	Y	Y			prepared	Y
96	1833	GB	1835	F	Y	Y			prepared	Y
97	1858	GB	111	M	N	Y			sectioned	Y
98	1866	GB	1866	M	N	Y			sectioned	Y
99	1885	GB	1885	M	N	Y			prepared	Y
100	1904	GB	1904	F	N	Y			sectioned	Y
101	1908				N	Y
102	1909				N	Y
103	1930	GB	1918	F	N	Y			sectioned	Y
104	1933	GB	1933	M	N	Y			sectioned	Y
105	1940	GB	1940	F	N	Y
106	1965	GB	874	F	N	Y			prepared	Y
107	1968	GB	874	F	N	Y
108	1973	GB	874	F	N	Y
109	1979	GB	884	F	N	Y			prepared	Y
110	2002	GB	1674	F	N	Y			prepared	Y
111	2020	GB	2027	F	Y	Y
112	2021	GB	2021	F	Y	Y			prepared	Y
113	2027	GB	2027	F	Y	Y			prepared	Y
114	2075	GB	1356	M	Y	Y			sectioned	Y
115	2091	GB	2091	M	Y	Y			prepared	Y
116	2092				Y	Y
117	2112	GB	1559	F	Y	Y			prepared	Y
118	2143	GB	2143	F	Y	Y			sectioned	Y
119	2171	GB	2171	M	Y	Y			sectioned	Y
120	2173	GB	1022	M	Y	Y
121	2195	GB	2199	M	Y	Y
122	2199	GB	2199	M	Y	Y			sectioned	Y
123	2232	GB	2232	M	Y	Y			prepared	Y
124	2248	GB	2248	F	Y	Y			prepared	Y
125	2249	GB	2249	F	Y	Y			sectioned	Y
126	2253	GB	1453	M	Y	Y			prepared	Y
127	2262	Moose	MO2		Y	Y			prepared	Y
128	2270				Y	Y
129	2273	GB	2273	F	Y	Y			prepared	Y
130	2274	GB	2274	F	Y	Y			sectioned	Y
131	2278	GB	2278	M	Y	Y			prepared	Y
132	2311	GB	2307	F	Y	Y
133	2314	GB	1427	M	Y	Y			sectioned	Y
134	5001	GB				Y			prepared	Y
135	5002	GB				Y			prepared	Y
136	5003	GB				Y			prepared	Y
137	5004	GB				Y			prepared	Y
138	5005	GB				Y			prepared	Y
139	5006	GB				Y			prepared	Y
140	5007	GB				Y			prepared	Y
141	5008	GB				Y			prepared	Y
142	5009	GB				Y			prepared	Y
143	5010	GB				Y			prepared	Y
144	5011	GB				Y			prepared	Y
145	5012	GB				Y			prepared	Y
146	5013	GB				Y			prepared	Y
147	5014	GB				Y			prepared	Y
148	5015	GB				Y			prepared	Y
149	5016	GB				Y			no sample
150	5017	GB				Y			prepared	Y
151	5018	GB				Y			prepared	Y
152	5019	GB				Y			prepared	Y
153	GS05-01	MG
154	GS08-12	MG
155	GS08-13	MG
156	GS10-10	MG
157	GS50-01	MG
158	GS51-03	MG
159	GS52-03	MG
160	GS57-1	MG
161	GS60-1	MG
162	GS61-1	MG
163	GS7-3	MG
164	HM18772	HM
165	HM31004	HM
166	HM31005	HM
167	HM35129	HM
168	HM48486	HM
169	HM8358	HM
170	HM8359	HM
171	HM8360	HM
172	HM8361	HM
173	HM966	HM
174	HM967	HM
175	HM968	HM
176	VM-B1	Huckleberry
177	HM1-M	HM	HM-100			Y		sent as "m100-meat"--- possible paper contamination	prepared	Y
178	HM1-H	HM	HM-100			Y		sent as "m100-hair"	prepared	Y
179	HM2-M	HM	HM-101			Y		sent as "m101-meat"--- possible paper contamination	prepared	Y
	HM2-H	HM	HM-101			Y
180	MO1	Moose	1392			Y		sent as "m01" (meat)	prepared	Y
181	MO2	Moose	2262			Y		sent as "m02" (meat)	prepared	Y
182	SS1-M	Sockeye				Y			prepared	Y
183	SS1-S	Sockeye				Y			prepared	Y
184	SS2-M	Sockeye				Y			prepared	Y
185	SS2-S	Sockeye				Y			prepared	Y
186	SS3-M	Sockeye				Y			prepared	Y
187	SS3-S	Sockeye				Y			prepared	Y
188	SS4-M	Sockeye				Y			prepared	Y
189	SS4-S	Sockeye				Y			prepared	Y
190	SS5-M	Sockeye				Y			prepared	Y
191	SS5-S	Sockeye				Y			prepared	Y
192	SS6-M	Sockeye				Y			prepared	Y
193	SS6-S	Sockeye				Y			prepared	Y
194	KOK1-M	Kokanee				Y			prepared	Y
195	KOK1-S	Kokanee				Y			prepared	Y
196	KOK2-M	Kokanee				Y			prepared	Y
197	KOK2-S	Kokanee				Y			prepared	Y
	COHO-1-M	COHO-1-MEAT							prepared	Y
	COHO-1-S	COHO-1-SKIN							prepared	Y
	COHO-2-M	COHO-2-MEAT							prepared	Y
	COHO-2-S	COHO-2-SKIN							prepared	Y
	COHO-3-M	COHO-3-MEAT							prepared	Y
	COHO-3-S	COHO-3-SKIN							prepared	Y
	COHO-4-M	COHO-4-MEAT							prepared	Y
	COHO-4-S	COHO-4-SKIN							prepared	Y
	COHO EGGS	COHO EGGS							prepared	Y
	Received 7-21-05...
198	SC-1	Skunk cabbage				Y		foliage only	prepared	Y
199	SC-2	Skunk cabbage				Y		foliage only	prepared	Y
200	SC-3	Skunk cabbage				Y		foliage only	prepared	Y
201	SC-4	Skunk cabbage				Y		foliage only	prepared	Y
202	SC-5	Skunk cabbage				Y		foliage only	prepared	Y
203	SC-6	Skunk cabbage				Y		foliage only	prepared	Y
204	SC-7	Skunk cabbage				Y		foliage only	prepared	Y
205	SC-8	Skunk cabbage				Y		foliage only	prepared	Y
206	HB-1	Huckleberries	VM-B1			Y		berries and seeds mixed	prepared	Y
	HB-2-meat	Huckleberry meat				Y		berry meat only	prepared	Y
	HB-2-seed	Huckleberry seeds				Y		seeds only	prepared	Y
207	S16-M1	GB	S16-M1	?	?	Y			prepared	Y
208	S17-D1	GB	S17-D1	?	?	Y			prepared	Y
209	S17-O1	GB	S17-O1	?	?	Y			prepared	Y
210	S17-T1	GB	S17-T1	?	?	Y			prepared	Y
211	1037T10	GB	1037T10	?	?	Y	none		none
212	1090G61	GB	1090G61	?	?	Y			prepared	Y
213	2008U01	GB	2008U01	?	?	Y			prepared	Y
214	2013T02	GB	2013T02	?	?	Y			prepared	Y
215	2014T70	GB	2014T70	?	?	Y			prepared	Y
216	2054TG01	GB	2054TG01	?	?	Y			prepared	Y
217	2085U80	GB	2085U80	?	?	Y			prepared	Y
218	2093T01B	GB	2093T01B	?	?	Y	none		none
219	2093U70	GB	2093U70	?	?	Y			prepared	Y
220	2094U22	GB	2094U22	?	?	Y			prepared	Y
221	2114U73	GB	2114U73	?	?	Y			prepared	Y
222	3009T20	GB	3009T20	?	?	Y			prepared	Y
223	4059U08	GB	4059U08	?	?	Y			prepared	Y
224	4071T30	GB	4071T30	?	?	Y			prepared	Y
225	4075T50	GB	4075T50	?	?	Y			prepared	Y
226	4114U10	GB	4114U10	?	?	Y			prepared	Y
227	GS5-1	Stikine MG	GS5-1	?	?	Y			prepared	Y
228	GS7-3	Stikine MG	GS7-3	?	?	Y			prepared	Y
229	GS8-12	Stikine MG	GS8-12	?	?	Y			prepared	Y
230	GS8-13	Stikine MG	GS8-13	?	?	Y			prepared	Y
231	GS10-10	Stikine MG	GS10-10	?	?	Y			prepared	Y
232	GS50-1	Stikine MG	GS50-1	?	?	Y			prepared	Y
233	GS51-3	Stikine MG	GS51-3	?	?	Y			prepared	Y
234	GS52-3	Stikine MG	GS52-3	?	?	Y			prepared	Y
235	GS57-1	Stikine MG	GS57-1	?	?	Y			prepared	Y
236	GS60-1	Stikine MG	GS60-1	?	?	Y			prepared	Y
237	GS61-1	Stikine MG	GS61-1	?	?	Y			prepared	Y
238	MV2966	Alaska HM	MV2966	?	?	Y			prepared	Y
239	MV2967	Alaska HM	MV2967	?	?	Y			prepared	Y
240	MV2968	Alaska HM	MV2968	?	?	Y			prepared	Y
241	MV28358	Alaska HM	MV28358	?	?	Y			prepared	Y
242	MV28359	Alaska HM	MV28359	?	?	Y			prepared	Y
243	MV28360	Alaska HM	MV28360	?	?	Y			prepared	Y
244	MV28361	Alaska HM	MV28361	?	?	Y			prepared	Y
245	MV31004	Alaska HM	MV31004	?	?	Y			prepared	Y
246	MV31005	Alaska HM	MV31005	?	?	Y			prepared	Y
247	UAM18772	Alaska HM	UAM18772	?	?	Y			prepared	Y
248	UAM35129	Alaska HM	UAM35129	?	?	Y			prepared	Y
249	UAM48486	Alaska HM	UAM48486	?	?	Y			prepared	Y

## Sheet: sectioned hair analysis data
This file contains delta C13 and delta N15 values of sectioned grizzly bear hairs
Male coastal grizzly bears analyzed as "10-10-05 CM GB iso-x batch report"
Sample ID	Species	Individual	Sex	Coast?	UBCO ?	root ?	length class	Section	Section wt	Total wt	sex/region ave	per mil delta N15	per mil delta C13
							(cm)		(micrograms)	(micrograms)	(micrograms)	(WRT air)	(WRT VPDB)
2075	GB	1356	M	Y	Y	N	5	Tip	160	549	718.9	14.1577	-17.7655
								Mid	218			17.0137	-15.261
								Root	171			17.3622	-15.5356
1302	GB	1302	M	Y	Y	Y	6	Tip	156	720		5.76089	-23.1037
								Mid	253			9.15021	-20.4484
								Root	311			12.9648	-17.1206
1411	GB	1411	M	Y	Y	N	6	Tip	309	873		10.9418	-19.9852
								Mid	300			16.9979	-15.8235
								Root	264			11.2572	-19.4308
190	GB	189	M	Y	Y	Y	6	Tip	131	497		2.63966	-23.2664
								Mid	197			3.70538	-22.8478
								Root	169			4.20932	-23.0633
2171	GB	2171	M	Y	Y	N	9	Tip	180	768		1.75862	-22.8887
								Mid	321			1.08666	-23.5813
								Root	267			1.36784	-23.4197
1399	GB	1398	M	Y	Y	Y	7	Tip	335	1058		14.169	-17.0833
								Mid	402			17.1215	-14.6716
								Root	321			17.4558	-14.8512
1232	GB	1476	M	Y	Y	N	11	Tip	157	654		5.81286	-23.2729
								Mid	220			5.91613	-22.6495
								Root	277			7.40679	-20.9348
2199	GB	2199	M	Y	Y	Y	11	Tip	226	569		2.50465	-23.2244
								Mid	165			3.46979	-23.1212
								Root	178			5.00988	-22.9815
1444	GB	1444	M	Y	Y	N	6	Tip	153	679		6.21246	-21.3818
								Mid	256			7.24087	-21.194
								Root	270			12.1909	-18.0486
2314	GB	1427	M	Y	Y	N	6	Tip	276	822		6.12948	-22.1154
								Mid	271			10.3585	-18.4784
								Root	275			12.5837	-17.499
Male interior grizzly bears analyzed as"10-11-05 IM GB iso-x batch report"
Sample ID	Species	Individual	Sex	Coast?	UBCO ?	root ?	length class	Section	Section wt	Total wt	sex/region ave	per mil delta N15	per mil delta C13
							(cm)		(micrograms)	(micrograms)	(micrograms)	(WRT air)	(WRT VPDB)
658	GB	665	M	N	Y	Y	10	Tip	351	1004	749.3	2.48765	-20.6931
								Mid	316			4.45661	-19.5002
								Root	337			5.14945	-18.7918
398	GB	398	M	N	Y	N	11	Tip	182	552		2.66836	-19.6673
								Mid	212			3.08614	-18.8122
								Root	158			3.53915	-18.5381
616	GB	616	M	N	Y	N	8	Tip	164	545		2.80908	-20.2138
								Mid	288			4.8015	-19.9576
								Root	257			6.07322	-20.1226
969	GB	969	M	N	Y	N	11	Tip	403	1109		2.48571	-19.0779
								Mid	397			2.78993	-18.8839
								Root	309			3.66133	-19.1956
1858	GB	111	M	N	Y	Y	8	Tip	158	378		2.07501	-20.3834
								Mid	111			3.06883	-20.578
								Root	109			3.61392	-21.2171
453	GB	453	M	N	Y	Y	9	Tip	388	871		3.66851	-23.2767
								Mid	252			3.34171	-23.3617
								Root	231			4.42645	-22.812
469	GB	469	M	N	Y	Y	11	Tip	216	769		2.6037	-23.227
								Mid	282			2.97516	-22.8279
								Root	271			3.50369	-22.351
1933	GB	1933	M	N	Y	Y	11	Tip	136	530		2.66356	-23.4329
								Mid	184			3.64356	-23.3829
								Root	210			3.705	-23.6425
1022	GB	1022	M	N	Y	Y	7	Tip	164	677		3.12617	-23.1365
								Mid	233			3.24633	-22.7501
								Root	280			3.49777	-23.762
1866	GB	1866	M	N	Y	Y	10	Tip	395	1058		2.46042	-23.2585
								Mid	343			3.9059	-23.2803
								Root	320			5.17861	-23.0737
Female coastal grizzly bears analyzed as "10-9-05 CF GB iso-x batch report"
Sample ID	Species	Individual	Sex	Coast?	UBCO ?	root ?	length class	Section	Section wt	Total wt	sex/region ave	per mil delta N15	per mil delta C13
							(cm)		(micrograms)	(micrograms)	(micrograms)	(WRT air)	(WRT VPDB)
1806	GB	1806	F	Y	Y	Y	7	Tip	155	597	561.1	3.82609	-23.5256
								Mid	198			14.8073	-16.6264
								Root	244			15.8428	-16.0553
2274	GB	2274	F	Y	Y	N	7	Tip	160	465		14.1182	-16.8773
								Mid	193			16.6273	-15.2897
								Root	112			13.2972	-18.5864
2143	GB	2143	F	Y	Y	Y	9	Tip	264	872		3.18568	-22.2852
								Mid	298			9.49824	-19.5566
								Root	310			11.0151	-18.3316
1799	GB	1799	F	Y	Y	Y	7	Tip	240	734		4.69982	-23.6295
								Mid	232			10.5028	-19.605
								Root	262			15.5837	-15.9419
1206	GB	1194	F	Y	Y	Y	6	Tip	154	419		2.72291	-23.4839
								Mid	153			3.32445	-23.0012
								Root	112			3.34868	-23.2168
1407	GB	1407	F	Y	Y	Y	6	Tip	159	419		2.8062	-23.3856
								Mid	150			13.3226	-17.3602
								Root	110			11.2865	-20.1445
2249	GB	2249	F	Y	Y	N	7	Tip	153	481		5.9952	-22.7824
								Mid	173			7.79443	-20.634
								Root	155			13.344	-18.7802
1061	GB	1061	F	Y	Y	Y	8	Tip	166	462		3.00833	-23.5883
								Mid	168			2.49865	-23.3727
								Root	128			3.25502	-23.3869
1437	GB	1437	F	Y	Y	N	6	Tip	208	688		7.12605	-20.6759
								Mid	260			5.36911	-22.0806
								Root	220			12.1184	-17.7627
1730	GB	1730	F	Y	Y	N	6	Tip	217	474		1.86373	-23.3211
								Mid	145			1.80352	-22.3542
								Root	112			2.47208	-23.0476
Female interior grizzly bears analyzed as "10-8-05 FI GB iso-x batch report"
Sample ID	Species	Individual	Sex	Coast?	UBCO ?	root ?	length class	Section	Section wt	Total wt	sex/region ave	per mil delta N15	per mil delta C13
							(cm)		(micrograms)	(micrograms)	(micrograms)	(WRT air)	(WRT VPDB)
269	GB	269	F	N	Y	Y	12	Tip	454	1244	938.7	2.4106	-23.7772
								Mid	387			1.73749	-23.0687
								Root	403			3.05058	-23.2063
825	GB	825	F	N	Y	Y	8	Tip	215	804		2.19801	-23.0276
								Mid	242			3.12855	-22.7944
								Root	347			2.3056	-23.0116
842	GB	645	F	N	Y	Y	8	Tip	190	553		2.33253	-22.9953
								Mid	197			3.20086	-23.7717
								Root	166			3.53954	-23.7145
860	GB	859	F	N	Y	N	10	Tip	167	418		4.43255	-23.3522
								Mid	225			4.82035	-23.478
								Root	193			5.00411	-23.9714
931	GB	931	F	N	Y	N	14	Tip	543	1070		2.72162	-22.5932
								Mid	468			3.49537	-22.8744
								Root	602			5.12744	-23.0129
1046	GB	1039	F	N	Y	Y	14	Tip	631	1726		1.9677	-23.7146
								Mid	540			2.58454	-22.6024
								Root	555			3.97479	-22.7607
1107	GB	1107	F	N	Y	Y	10	Tip	326	864		2.12254	-23.161
								Mid	284			2.51871	-22.8448
								Root	254			3.40654	-22.8976
1904	GB	1904	F	N	Y	Y	9	Tip	141	508		3.07732	-23.2764
								Mid	229			2.88077	-23.0631
								Root	138			3.17661	-23.0919
1930	GB	1918	F	N	Y	Y	12	Tip	471	1354		2.97543	-23.5285
								Mid	458			3.47804	-23.1711
								Root	425			4.3994	-23.4721
1940	GB	1940	F	N	Y	Y	13	Tip	354	846		2.81177	-23.1859
								Mid	270			3.93794	-23.0043
								Root	222			3.91155	-23.5954

## Sheet: whole bear hair analysis data
This file contains isotopic data of miscellaneous whole hairs from grizzlies and prey.
Sample	Species	Individual	Sex	Coast?	UBCO ?	root ?	length	Weight	NOTES	Analysis	delta N15 per mil	delta C13 per mil
							mm	mcg			(WRT air)	(WRT vpdb)
Coastal male			in "10-25-05 CM CF IM GB iso-x batch report"
198a	GB	198	M	Y	Y	Y	9	877	prepared 3 hairs for within analysis	2005-10-25	3.20824	-22.9174
198b	GB	198	M	Y	Y	Y	9	732	prepared 3 hairs for within analysis	2005-10-25	3.17256	-22.9516
198c	GB	198	M	Y	Y	N	9	641	prepared 3 hairs for within analysis	2005-10-25	3.23536	-22.9489
160a	GB	159	M	Y	Y	N	9	420		2005-10-25	2.15627	-23.4183
160b	GB	159	M	Y	Y	N	9	346	prepared 3 hairs for within analysis	2005-11-18	2.31	-23.97
160c	GB	159	M	Y	Y	N	9	362	prepared 3 hairs for within analysis	2005-11-18	2.08	-23.77
160d	GB	159	M	Y	Y	N	8	246	prepared 3 hairs for within analysis	2005-11-18	2.15	-24.07
1587	GB	1587	M	Y	Y	Y	8	702		2005-10-25	4.15609	-22.2612
2253	GB	1453	M	Y	Y	Y	7	384		2005-10-25	13.2642	-17.8058
1535	GB	1535	M	Y	Y	N	6	319		2005-10-25	10.5924	-18.9847
1798	GB	1798	M	Y	Y	N	10	654		2005-10-25	7.52529	-21.3285
2278	GB	2278	M	Y	Y	N	6	473	matched to 1812	2005-10-25	4.54224	-22.4814
1812	GB	2278	M	Y	Y	N	7	436	matched to 2278	2005-10-25	4.40588	-22.5258
1744	GB	1744	M	Y	Y	Y	7	382		2005-10-25	7.95058	-21.5311
1233	GB	1233	M	Y	Y	N	7	401		2005-10-25	7.45972	-20.9025
1081	GB	1081	M	Y	Y	N	12	728		2005-10-25	2.82782	-23.324
558	GB	558	M	Y	Y	N	11	722		2005-10-25	6.79284	-21.9887
1436	GB	2037	M	Y	Y	Y	5	354		2005-10-25	13.4932	-17.3737
2091	GB	2091	M	Y	Y	N	8	877		2005-10-25	7.40606	-21.6859
2232	GB	2232	M	Y	Y	N	11	950		2005-10-25	4.07253	-22.9695
Interior male			in "10-25-05 CM CF IM GB iso-x batch report"
1885	GB	1885	M	N	Y	N	5	702		2005-10-25	14.5446	-16.5353
759	GB	744	M	N	Y	Y	10	367		2005-10-25	4.15307	-23.5622
Coastal female			in "10-25-05 CM CF IM GB iso-x batch report"
1309	GB	200	F	Y	Y	N	8	307		2005-10-25	4.3438	-22.8621
2248	GB	2248	F	Y	Y	Y	8	318		2005-10-25	6.50186	-21.4377
1428	GB	1428	F	Y	Y	N	5	417		2005-10-25	6.73193	-21.3432
2021	GB	2021	F	Y	Y	N	6	606		2005-10-25	8.30843	-19.9632
2112	GB	1559	F	Y	Y	N	6	641		2005-10-25	7.53263	-20.711
1441	GB	1441	F	Y	Y	N	9	256		2005-10-25	1.57156	-25.2223
1002	GB	1002	F	Y	Y	N	6	1014		2005-10-25	1.74008	-23.6763
1833	GB	1835	F	Y	Y	Y	9	605		2005-10-25	7.65728	-21.0341
2027	GB	2027	F	Y	Y	N	8	458		2005-10-25	10.9069	-20.0633
1794	GB	1794	F	Y	Y	N	5	296		2005-10-25	9.75583	-19.4165
2273	GB	2273	F	Y	Y	N	6	264		2005-10-25	15.0976	-16.5846
Interior female			in "10-31-05 whole hair iso-x batch report"
227	GB	317	F	N	Y	N	9	694		2005-10-31	2.1804	-22.9199
1044	GB	1025	F	N	Y	N	11	1204		2005-10-31	3.48275	-23.0192
99	GB	99	F	N	Y	Y	8	339		2005-10-31	1.5608	-23.3671
872	GB	872	F	N	Y	Y	9	732		2005-10-31	4.21663	-23.9902
775	GB	780	F	N	Y	N	10	495		2005-10-31	4.37492	-23.8201
442	GB	442	F	N	Y	Y	11	1194		2005-10-31	3.44493	-22.9124
297	GB	297	F	N	Y	N	8	1073		2005-10-31	3.73145	-23.498
2002	GB	1674	F	N	Y	N	9	929		2005-10-31	3.06389	-23.0015
40	GB	40	F	N	Y	Y	9	910		2005-10-31	3.33895	-23.5677
122	GB	110	F	N	Y	Y	15	1272		2005-10-31	3.11932	-22.8974
146	GB	128	F	N	Y	N	11	1242		2005-10-31	3.00014	-22.846
724	GB	724	F	N	Y	Y	9	611		2005-10-31	2.68871	-23.4917
392	GB	390	F	N	Y	Y	10	952		2005-10-31	3.35981	-23.3937
1965	GB	874	F	N	Y	Y	10	961		2005-10-31	4.74471	-22.9212
39	GB	37	F	N	Y	Y	11	861		2005-10-31	3.93014	-23.3805
452	GB	884	F	N	Y	Y	10	948	matched to 1979	2005-10-31	2.65678	-23.255
1979	GB	884	F	N	Y	N	8	1006	matched to 452	2005-10-31	3.00083	-22.8048
824	GB	824	F	N	Y	N	6	717		2005-10-31	3.7556	-23.4896
650	GB	650	F	N	Y	N	9	606		2005-10-31	2.57332	-23.7784
690	GB	684	F	N	Y	Y	13	1236		2005-10-31	3.21914	-23.85
675	GB	672	F	N	Y	Y	12	944		2005-10-31	2.88525	-23.9943
1053	GB	1053	F	N	Y	Y	9	911		2005-10-31	3.0158	-23.1224
700	GB	724	F	N	Y	N	10	974		2005-10-31	2.45759	-23.2158
3	GB	3	F	N	Y	Y	11	777		2005-10-31	4.14541	-23.4167
224	GB	224	F	N	Y	N	11	712		2005-10-31	3.65214	-23.4923
136	GB	136	F	N	Y	N	6	697		2005-10-31	2.41017	-23.2718
miscellaneous whole GB hairs				in" 11-4-05 whole hair iso-x batch report"							note::: Rod Flynn samples
5001	GB				Y	Y	12	1383	Chickagof samples	2005-11-04	12.8037	-17.409
5002	GB				Y	Y	11	1100	Chickagof samples	2005-11-04	14.4202	-16.4883
5003	GB				Y	N	6	766	Chickagof samples	2005-11-04	10.599	-19.2174
5004	GB				Y	N	5	670	Chickagof samples	2005-11-04	13.0833	-16.7955
5005	GB				Y	N	4	672	Chickagof samples	2005-11-04	8.15332	-19.9046
5006	GB				Y	N	5	997	Chickagof samples	2005-11-04	8.26031	-20.648
5007	GB				Y	N	5	712	Chickagof samples	2005-11-04	10.0881	-18.8894
5008	GB				Y	Y	8	511	Chickagof samples	2005-11-04	9.36874	-20.0955
5009	GB				Y	N	5	516	Chickagof samples	2005-11-04	9.93134	-19.4427
5010	GB				Y	Y	6	332	Chickagof samples	2005-11-04	12.9902	-17.3569
5011	GB				Y	N	10	1225	Chickagof samples	2005-11-04	9.97202	-20.3301
5012	GB				Y	N	7	637	Chickagof samples	2005-11-04	14.7901	-16.4764
5013	GB				Y	N	6	635	Chickagof samples	2005-11-04	12.1393	-17.0385
5014	GB				Y	N	6	618	Chickagof samples	2005-11-04	9.21867	-18.8088
5015	GB				Y	N	8	884	Chickagof samples	2005-11-04	8.36584	-20.1468
5017	GB				Y	N	4	338	Chickagof samples	2005-11-04	11.6223	-16.9804
5018	GB				Y	N	5	387	Chickagof samples	2005-11-04	8.00881	-20.5098
5019	GB				Y	N	8	750	Chickagof samples	2005-11-04	4.75075	-22.8158
Miscellaneous whole hairs				in" 11-4-05 whole hair iso-x batch report"
1546	Wolf	WO1		?	Y	N	5	536		2005-11-04	11.4198	-18.0328
1431	Wolf	WO2		?	Y	Y	10	818		2005-11-04	8.85306	-20.3171
1553	Wolf	WO3		?	Y	N	9	821		2005-11-04	8.76532	-20.5325
1396	Wolf	WO4		?	Y	Y	10	1113	matched to 1808	2005-11-04	11.473	-18.6047
1808	Wolf	WO4		?	Y	N	10	728	matched to 1396	2005-11-04	11.1217	-18.6869
949	Wolverine	WV1		?	Y	N	7	492		2005-11-04	4.42588	-23.2087
WV3	Wolverine	WV3		?	Y	Y	8	326		2005-11-17	6.12	-22.17
miscellaneous whole GB hairs				in" 11-5-05 whole hair iso-x batch report"							NOTE::: Doug Heard samples
S16-M1	GB	S16-M1	?	?	Y	N	10	751		2005-11-05	5.61403	-23.2742
S17-D1	GB	S17-D1	?	?	Y	N	6	595		2005-11-05	5.49914	-23.3062
S17-O1	GB	S17-O1	?	?	Y	N	10	689		2005-11-05	5.41404	-23.4025
S17-T1	GB	S17-T1	?	?	Y	N	8	600		2005-11-05	5.25317	-23.3752
1037T10	GB	1037T10	?	?	Y				none
1090G61	GB	1090G61	?	?	Y	N	6	569		2005-11-05	5.51889	-22.9117
2008U01	GB	2008U01	?	?	Y	N	6	319		2005-11-05	4.56365	-23.8479
2013T02	GB	2013T02	?	?	Y	N	7	584		2005-11-05	6.00053	-23.0969
2014T70	GB	2014T70	?	?	Y	Y	7	418		2005-11-05	4.28364	-23.799
2054TG01	GB	2054TG01	?	?	Y	N	8	458		2005-11-05	6.20152	-23.2497
2085U80	GB	2085U80	?	?	Y	N	6	685		2005-11-05	4.2528	-23.6011
2093T01B	GB	2093T01B	?	?	Y				none
2093U70	GB	2093U70	?	?	Y	Y	7	300		2005-11-05	7.73939	-22.5594
2094U22	GB	2094U22	?	?	Y	N	3	102		2005-11-05	5.15192	-24.0908
2114U73	GB	2114U73	?	?	Y	N	6	536		2005-11-05	4.40288	-23.5538
3009T20	GB	3009T20	?	?	Y	Y	7	407		2005-11-05	4.2963	-23.9936
4059U08	GB	4059U08	?	?	Y	Y	7	534		2005-11-05	4.6593	-24.3781
4071T30	GB	4071T30	?	?	Y	Y	6	408		2005-11-05	4.77621	-23.8482
4075T50	GB	4075T50	?	?	Y	N	6	506		2005-11-05	4.63295	-23.397
4114U10	GB	4114U10	?	?	Y	Y	8	612		2005-11-05	3.04353	-23.4003
miscellaneous whole Stikine MG hairs				in" 11-5-05 whole hair iso-x batch report"
GS5-1	Stikine MG	GS5-1	?	?	Y	Y	5	239		2005-11-05	1.5831	-24.174
GS7-3	Stikine MG	GS7-3	?	?	Y	Y	13	616		2005-11-05	1.55128	-24.384
GS8-12	Stikine MG	GS8-12	?	?	Y	Y	12	462		2005-11-05	1.17331	-24.0992
GS8-13	Stikine MG	GS8-13	?	?	Y	Y	8	421		2005-11-05	1.06123	-24.1432
GS10-10	Stikine MG	GS10-10	?	?	Y	Y	6	192		2005-11-05	0.0913953	-24.6424
GS50-1	Stikine MG	GS50-1	?	?	Y	N	7	192		2005-11-05	1.06494	-24.6789
GS51-3	Stikine MG	GS51-3	?	?	Y	N	7	135		2005-11-05	1.56966	-25.1796
GS52-3	Stikine MG	GS52-3	?	?	Y	Y	7	134		2005-11-05	2.59953	-23.9678
GS57-1	Stikine MG	GS57-1	?	?	Y	N	7	142		2005-11-05	2.42539	-24.5604
GS60-1	Stikine MG	GS60-1	?	?	Y	Y	10	145		2005-11-05	1.65403	-25.1455
GS61-1	Stikine MG	GS61-1	?	?	Y	N	7	231		2005-11-05	1.05729	-24.9235
miscellaneous whole Marmot hairs				in" 11-5-05 whole hair iso-x batch report"
MV2966	Alaska HM	MV2966	?	?	Y	Y	4	262		2005-11-05	1.68708	-23.2869
MV2967	Alaska HM	MV2967	?	?	Y	N	6	298		2005-11-05	1.23516	-24.8958
MV2968	Alaska HM	MV2968	?	?	Y	Y	5	200		2005-11-05	0.387781	-25.1647
MV28358	Alaska HM	MV28358	?	?	Y	Y	2.5	130		2005-11-05	-0.778625	-25.6858
MV28359	Alaska HM	MV28359	?	?	Y	Y	5	266		2005-11-05	1.21559	-22.8428
MV28360	Alaska HM	MV28360	?	?	Y	Y	5	354		2005-11-05	0.271348	-24.5107
MV28361	Alaska HM	MV28361	?	?	Y	Y	3	137		2005-11-05	-1.10507	-24.8186
MV31004	Alaska HM	MV31004	?	?	Y	Y	4	193		2005-11-05	3.1394	-24.2181
MV31005	Alaska HM	MV31005	?	?	Y	Y	4	250		2005-11-05	1.13459	-24.189
UAM18772	Alaska HM	UAM18772	?	?	Y	Y	6	360		2005-11-05	0.66464	-24.5221
UAM35129	Alaska HM	UAM35129	?	?	Y	N	3	84		2005-11-05	-2.54108	-26.6673
UAM48486	Alaska HM	UAM48486	?	?	Y	N	5	235		2005-11-05	3.1843	-25.8659

## Sheet: grizzly food analysis
This file contains delta C13 and delta N15 isotope ratio data of grizzly food stocks.
Analyzed as "10-12-05 salmon iso-x batch report"
			(WRT air)	(WRT vpdb)
Sample ID	Description	Analyzed	per mil delta N15	per mil delta C13
MO1	MOOSE-1 MEAT	2005-10-12	0.672418	-27.0294
1392	MOOSE-1 HAIR	2005-10-12	2.93858	-26.8947
MO2	MOOSE-2 MEAT	2005-10-12	1.87479	-27.0806
2262	MOOSE-2 HAIR	2005-10-12	4.04343	-26.0896
HM1-M	MARMOT-100 MEAT	2005-10-12	2.68341	-25.7255
HM1-H	MARMOT-100 HAIR	2005-10-12	4.82937	-23.3337
HM2-M	MARMOT-101 MEAT	2005-10-12	2.75164	-26.5833
HM2-H	MARMOT-101HAIR	2005-11-17	3.75	-22.96	160 ug
SS-1-M	SOCKEYE -1 MEAT	2005-10-12	10.4054	-23.1795
SS-2-M	SOCKEYE -2 MEAT	2005-10-12	13.165	-19.5437
SS-3-M	SOCKEYE -3 MEAT	2005-10-12	10.4977	-21.5777
SS-4-M	SOCKEYE -4 MEAT	2005-10-12	9.98018	-20.9877
SS-5-M	SOCKEYE -5 MEAT	2005-10-12	13.3744	-19.1495
SS-6-M	SOCKEYE -6 MEAT	2005-10-12	12.6047	-20.3413
KOK-1-M	KOKANEE -1 MEAT	2005-10-12	14.0916	-38.3639	Doug Heard
KOK-2-M	KOKANEE -2 MEAT	2005-10-12	13.2346	-38.2764	Doug Heard
SS-1-S	SOCKEYE -1 SKIN	2005-10-12	10.0031	-21.3178
SS-2-S	SOCKEYE -2 SKIN	2005-10-12	12.9013	-19.9332
SS-3-S	SOCKEYE -3 SKIN	2005-10-12	10.2715	-22.6797
SS-4-S	SOCKEYE -4 SKIN	2005-10-12	8.73496	-19.8254
SS-5-S	SOCKEYE -5 SKIN	2005-10-12	13.0547	-21.6779
SS-6-S	SOCKEYE -6 SKIN	2005-10-12	13.068	-22.1994
KOK-1-S	KOKANEE -1 SKIN	2005-10-12	12.0564	-40.3968	Doug Heard
KOK-2-S	KOKANEE -2 SKIN	2005-10-12	13.6803	-39.5538	Doug Heard
Analyzed in " 11-17-05 coho iso-x batch report"
COHO-1-M	COHO-1-MEAT	2005-11-17	13.9598	-18.6692
COHO-1-S	COHO-1-SKIN	2005-11-17	13.549	-16.7688
COHO-2-M	COHO-2-MEAT	2005-11-17	9.54845	-19.9401
COHO-2-S	COHO-2-SKIN	2005-11-17	12.3022	-18.2729
COHO-3-M	COHO-3-MEAT	2005-11-17	7.84512	-20.9947
COHO-3-S	COHO-3-SKIN	2005-11-17	8.41397	-18.0579
COHO-4-M	COHO-4-MEAT	2005-11-17	8.72944	-20.8507
COHO-4-S	COHO-4-SKIN	2005-11-17	9.84384	-17.9837
COHO EGGS	COHO EGGS	2005-11-17	11.4942	-22.7724
Analyzed as "10-13-05 skunk and huckle iso-x batch report"
SC-1	SKUNK CABBAGE 1	2005-10-13	3.5897	-33.14
SC-2	SKUNK CABBAGE 2	2005-10-13	4.57362	-30.73
SC-3	SKUNK CABBAGE 3	2005-10-13	5.84088	-29.38
SC-4	SKUNK CABBAGE 4	2005-10-13	3.93636	-25.48
SC-5	SKUNK CABBAGE 5	2005-10-13	2.55337	-27.72
SC-6	SKUNK CABBAGE 6	2005-10-13	2.5482	-30.15
SC-7	SKUNK CABBAGE 7	2005-10-13	4.11971	-33.26
SC-8	SKUNK CABBAGE 8	2005-10-13	0.773757	-32.29
HB-1	HV-B1 (meat and seeds)	2005-10-13	-0.895145	-29.78
HB-2b-seeds	Huckleberry seeds only	2005-11-17	1.43	-30.29
HB-2b-meat	Huckleberry meat only	2005-11-17	0.15	-29.96
HB-2a-meat	Huckleberry meat only	2005-11-18	-0.15	-30.29

## Sheet: CN composition
This file contains C:N elemental composition of grizzly project samples
Sample type	Specimen	Analysis type	Date	% N	% C	C:N ratio
Grizzly hair	GB CM 160 b,c,d (ave)	elemental	2005-11-18	15.5	44	2.83871
Wolverine hair	WV-3	elemental	2005-11-17	15.9	47.2	2.96855
Moose meat	MO-1 and 2 (ave)	elemental	2005-10-12	7.5	58.7	7.82667
Moose hair	MO-1	elemental	2005-10-12	7.94	57.3	7.21662
Marmot meat	HM-1 and 2 (ave)	elemental	2005-10-12	6.9	60.1	8.71014
Marmot hair	HM-1	elemental	2005-10-12	8	53.8	6.725
Sockeye meat	SS1,2,3,4 (ave)	elemental	2005-10-12	7	60.2	8.6
Sockeye skins	SS1,2,3,4 (ave)	elemental	2005-10-12	6.7	61.2	9.13433
Coho meat	Coho 1,2,3,4 (ave)	elemental	2005-11-17	15.1	48.1	3.18543
Coho skins	Coho 1,2,3,4 (ave)	elemental	2005-11-17	16.9	47.9	2.83432
Coho eggs	Coho eggs	elemental	2005-11-17	13.1	54	4.12214
Huckleberry meat	HB-2a-meat	elemental	2005-11-18	1.4	50.6	36.1429
Skunk cabbage	SC1-2	elemental	2005-10-13	2.6	34.7	13.3462

## Sheet: Denver whole hairs
This file contains isotopic data of miscellaneous whole hairs (UBCO)														This file contains isotopic sulfur data of miscellaneous whole hairs (Denver)
Sample	Species	Individual	Sex	Coast?	UBCO ?	root ?	length	Weight	NOTES	Analysis	delta N15 per mil	delta C13 per mil		Sample	Species	Individual	Sex	Coast?	Denver ?	root ?	length	Weight	V2O5 ?	Location	per mil delta S34	NOTES
							mm	ug			(WRT air)	(WRT vpdb)									cm	ug
Coastal male			in "10-25-05 CM CF IM GB iso-x batch report"											Coastal male for delta S34 (Denver)
198a	GB	198	M	Y	Y	Y	9	877	prepared 3 hairs for within analysis	2005-10-25	3.20824	-22.9174		198d	GB	198	M	Y	Y	Y	9	851	Y	Tray 1, A-1	1.61218	prepared 3 hairs for within analysis
198b	GB	198	M	Y	Y	Y	9	732	prepared 3 hairs for within analysis	2005-10-25	3.17256	-22.9516		198e	GB	198	M	Y	Y	Y	9	711	Y	Tray 1, A-2	1.50546	prepared 3 hairs for within analysis
198c	GB	198	M	Y	Y	N	9	641	prepared 3 hairs for within analysis	2005-10-25	3.23536	-22.9489		198f	GB	198	M	Y	Y	Y	9	712	Y	Tray 1, A-3	1.0186	prepared 3 hairs for within analysis
160a	GB	159	M	Y	Y	N	9	420		2005-10-25	2.15627	-23.4183
160b	GB	159	M	Y	Y	N	9	346	prepared 3 hairs for within analysis	2005-11-18	2.31	-23.97		160e	GB	159	M	Y	Y	Y	9	486	Y	Tray 1, A-4	6.08809	prepared 3 hairs for within analysis
160c	GB	159	M	Y	Y	N	9	362	prepared 3 hairs for within analysis	2005-11-18	2.08	-23.77		160f	GB	159	M	Y	Y	Y	7	216	Y	Tray 1, A-5	0.847237	prepared 3 hairs for within analysis
160d	GB	159	M	Y	Y	N	8	246	prepared 3 hairs for within analysis	2005-11-18	2.15	-24.07		160g	GB	159	M	Y	Y	N	8	277	Y	Tray 1, A-6	0.869989	prepared 3 hairs for within analysis
1587	GB	1587	M	Y	Y	Y	8	702		2005-10-25	4.15609	-22.2612		1587	GB	1587	M	Y	Y	N	9	558	Y	Tray 1, A-7	1.62005
2253	GB	1453	M	Y	Y	Y	7	384		2005-10-25	13.2642	-17.8058		2253	GB	1453	M	Y	Y	N	5	424	Y	Tray 1, A-8	12.571
1535	GB	1535	M	Y	Y	N	6	319		2005-10-25	10.5924	-18.9847		1535	GB	1535	M	Y	Y	N	6	201	Y	Tray 1, A-9	9.99542
1798	GB	1798	M	Y	Y	N	10	654		2005-10-25	7.52529	-21.3285		1798	GB	1798	M	Y	Y	Y	9	730	Y	Tray 1, A-10	3.43282
2278	GB	2278	M	Y	Y	N	6	473	matched to 1812	2005-10-25	4.54224	-22.4814		2278	GB	2278	M	Y	Y	N	5	407	Y	Tray 1, A-11	2.97573	matched to 1812
1812	GB	2278	M	Y	Y	N	7	436	matched to 2278	2005-10-25	4.40588	-22.5258		1812	GB	2278	M	Y	Y	N	6	539	Y	Tray 1, A-12	3.35472	matched to 2278
1744	GB	1744	M	Y	Y	Y	7	382		2005-10-25	7.95058	-21.5311		1744	GB	1744	M	Y	Y	N	5	370	Y	Tray 1, B-1	1.22476
1233	GB	1233	M	Y	Y	N	7	401		2005-10-25	7.45972	-20.9025		1233	GB	1233	M	Y	Y	N	6	422	Y	Tray 1, B-2	8.93659
1081	GB	1081	M	Y	Y	N	12	728		2005-10-25	2.82782	-23.324		1081	GB	1081	M	Y	Y	N	7	629	Y	Tray 1, B-3	-1.76808
558	GB	558	M	Y	Y	N	11	722		2005-10-25	6.79284	-21.9887		558	GB	558	M	Y	Y	N	4	165	Y	Tray 1, B-4	18.5307
1436	GB	2037	M	Y	Y	Y	5	354		2005-10-25	13.4932	-17.3737		1436	GB	2037	M	Y	Y	Y	5	256	Y	Tray 1, B-5	14.7795
2091	GB	2091	M	Y	Y	N	8	877		2005-10-25	7.40606	-21.6859		2091	GB	2091	M	Y	Y	Y	6	216	Y	Tray 1, B-6	9.21295
2232	GB	2232	M	Y	Y	N	11	950		2005-10-25	4.07253	-22.9695		2232	GB	2232	M	Y	Y	Y	8	301	Y	Tray 1, B-7	4.45178
Interior male			in "10-25-05 CM CF IM GB iso-x batch report"											Interior male for delta S34 (Denver)
1885	GB	1885	M	N	Y	N	5	702		2005-10-25	14.5446	-16.5353		1885	GB	1885	M	N	Y	N	4	481	Y	Tray 1, B-8	19.7034
759	GB	744	M	N	Y	Y	10	367		2005-10-25	4.15307	-23.5622		759	GB	744	M	N	Y	Y	9	251	Y	Tray 1, B-9	-3.88076
Coastal female			in "10-25-05 CM CF IM GB iso-x batch report"											Coastal female for delta S34 (Denver)
1309	GB	200	F	Y	Y	N	8	307		2005-10-25	4.3438	-22.8621		1309	GB	200	F	Y	Y	Y	12	414	Y	Tray 1, B-10	-1.15625
2248	GB	2248	F	Y	Y	Y	8	318		2005-10-25	6.50186	-21.4377		2248	GB	2248	F	Y	Y	N	7	268	Y	Tray 1, B-11	1.53652
1428	GB	1428	F	Y	Y	N	5	417		2005-10-25	6.73193	-21.3432		1428	GB	1428	F	Y	Y	N	3	323	Y	Tray 1, B-12	-0.000886357
2021	GB	2021	F	Y	Y	N	6	606		2005-10-25	8.30843	-19.9632		2021	GB	2021	F	Y	Y	N	8	593	Y	Tray 1, C-1	7.9348
2112	GB	1559	F	Y	Y	N	6	641		2005-10-25	7.53263	-20.711		2112	GB	1559	F	Y	Y	N	7	384	Y	Tray 1, C-2	10.4253
1441	GB	1441	F	Y	Y	N	9	256		2005-10-25	1.57156	-25.2223		1441	GB	1441	F	Y	Y	N	5	326	Y	Tray 1, C-3	8.69278
1002	GB	1002	F	Y	Y	N	6	1014		2005-10-25	1.74008	-23.6763		1002	GB	1002	F	Y	Y	Y	7	810	Y	Tray 1, C-4	2.18206
1833	GB	1835	F	Y	Y	Y	9	605		2005-10-25	7.65728	-21.0341		1833	GB	1835	F	Y	Y	Y	10	633	Y	Tray 1, C-5	10.094
2027	GB	2027	F	Y	Y	N	8	458		2005-10-25	10.9069	-20.0633		2027	GB	2027	F	Y	Y	N	4	171	Y	Tray 1, C-6	-2.97445
1794	GB	1794	F	Y	Y	N	5	296		2005-10-25	9.75583	-19.4165		1794	GB	1794	F	Y	Y	N	6	173	Y	Tray 1, C-7	8.90288
2273	GB	2273	F	Y	Y	N	6	264		2005-10-25	15.0976	-16.5846		2273	GB	2273	F	Y	Y	N	5	183	Y	Tray 1, C-8	14.3056
Interior female			in "10-31-05 whole hair iso-x batch report"											Interior female for delta S34 (Denver)
227	GB	317	F	N	Y	N	9	694		2005-10-31	2.1804	-22.9199		227	GB	317	F	N	Y	N	12	974	Y	Tray 1, C-9	-3.81133
1044	GB	1025	F	N	Y	N	11	1204		2005-10-31	3.48275	-23.0192		1044	GB	1025	F	N	Y	Y	9	668	Y	Tray 1, C-10	-5.8053
99	GB	99	F	N	Y	Y	8	339		2005-10-31	1.5608	-23.3671		99	GB	99	F	N	Y	N	9	346	Y	Tray 1, C-11	-0.190782
872	GB	872	F	N	Y	Y	9	732		2005-10-31	4.21663	-23.9902		872	GB	872	F	N	Y	N	8	542	Y	Tray 1, C-12	-4.06801
775	GB	780	F	N	Y	N	10	495		2005-10-31	4.37492	-23.8201		775	GB	780	F	N	Y	N	8	444	Y	Tray 1, D-1	-3.90836
442	GB	442	F	N	Y	Y	11	1194		2005-10-31	3.44493	-22.9124		442	GB	442	F	N	Y	Y	10	644	Y	Tray 1, D-2	0.360353
297	GB	297	F	N	Y	N	8	1073		2005-10-31	3.73145	-23.498		297	GB	297	F	N	Y	N	8	718	Y	Tray 1, D-3	-2.2369
2002	GB	1674	F	N	Y	N	9	929		2005-10-31	3.06389	-23.0015		2002	GB	1674	F	N	Y	N	11	999	Y	Tray 1, D-4	-9.12832
40	GB	40	F	N	Y	Y	9	910		2005-10-31	3.33895	-23.5677		40	GB	40	F	N	Y	N	10	941	Y	Tray 1, D-5	0.451815
122	GB	110	F	N	Y	Y	15	1272		2005-10-31	3.11932	-22.8974		122	GB	110	F	N	Y	Y	14	746	Y	Tray 1, D-6	-9.20389
146	GB	128	F	N	Y	N	11	1242		2005-10-31	3.00014	-22.846		146	GB	128	F	N	Y	Y	10	948	Y	Tray 1, D-7	-8.93239
724	GB	724	F	N	Y	Y	9	611		2005-10-31	2.68871	-23.4917		724	GB	724	F	N	Y	Y	8	484	Y	Tray 1, D-8	0.297038
392	GB	390	F	N	Y	Y	10	952		2005-10-31	3.35981	-23.3937		392	GB	390	F	N	Y	N	10	974	Y	Tray 1, D-9	-2.31425
1965	GB	874	F	N	Y	Y	10	961		2005-10-31	4.74471	-22.9212		1965	GB	874	F	N	Y	Y	7	770	Y	Tray 1, D-10	2.14546
39	GB	37	F	N	Y	Y	11	861		2005-10-31	3.93014	-23.3805		39	GB	37	F	N	Y	Y	10	505	Y	Tray 1, D-11	0.823918
452	GB	884	F	N	Y	Y	10	948	matched to 1979	2005-10-31	2.65678	-23.255		452	GB	884	F	N	Y	N	11	991	Y	Tray 1, D-12	0.292486	matched to 1979
1979	GB	884	F	N	Y	N	8	1006	matched to 452	2005-10-31	3.00083	-22.8048		1979	GB	884	F	N	Y	N	8	910	Y	Tray 1, E-1	1.19245	matched to 452
824	GB	824	F	N	Y	N	6	717		2005-10-31	3.7556	-23.4896		824	GB	824	F	N	Y	N	6	577	Y	Tray 1, E-2	-2.03626
650	GB	650	F	N	Y	N	9	606		2005-10-31	2.57332	-23.7784		650	GB	650	F	N	Y	N	9	623	Y	Tray 1, E-3	-0.745817
690	GB	684	F	N	Y	Y	13	1236		2005-10-31	3.21914	-23.85		690	GB	684	F	N	Y	Y	13	971	Y	Tray 1, E-4	0.551498
675	GB	672	F	N	Y	Y	12	944		2005-10-31	2.88525	-23.9943		675	GB	672	F	N	Y	Y	14	768	Y	Tray 1, E-5	-0.25222
1053	GB	1053	F	N	Y	Y	9	911		2005-10-31	3.0158	-23.1224		1053	GB	1053	F	N	Y	Y	11	591	Y	Tray 1, E-6	-7.59127
700	GB	724	F	N	Y	N	10	974		2005-10-31	2.45759	-23.2158		700	GB	724	F	N	Y	N	9	550	Y	Tray 1, E-7	-4.98805
3	GB	3	F	N	Y	Y	11	777		2005-10-31	4.14541	-23.4167		3	GB	3	F	N	Y	Y	12	934	Y	Tray 1, E-8	0.840276
224	GB	224	F	N	Y	N	11	712		2005-10-31	3.65214	-23.4923		224	GB	224	F	N	Y	N	13	1081	Y	Tray 1, E-9	-1.97638
136	GB	136	F	N	Y	N	6	697		2005-10-31	2.41017	-23.2718		136	GB	136	F	N	Y	N	8	1088	Y	Tray 1, E-10	-10.9401
Miscellaneous whole hairs				in" 11-4-05 whole hair iso-x batch report"										Miscellaneous whole wolf and wolverine hairs... moose and marmot hairs matched to meat samples
1392	MOOSE-1 HAIR									2005-10-12	2.93858	-26.8947		1392	MOOSE-1 HAIR	1392	?	?	Y	Y	6	610	Y	Tray 1, F-1	-5.82671	matched to MO-1 meat sample
2262	MOOSE-2 HAIR									2005-10-12	4.04343	-26.0896		2262	MOOSE-2 HAIR	2262	?	?	Y	Y	6	484	Y	Tray 1, F-2	0.331678	matched to MO-2 meat sample
HM1-H	MARMOT-100 HAIR									2005-10-12	4.82937	-23.3337		HM1-H	MARMOT-100 HAIR	HM1-H	?	?	Y	N	4	315	Y	Tray 1, F-3	-0.50148	matched to HM-100 (HM-1) meat sample
HM2-H	MARMOT-101HAIR									2005-11-17	3.75	-22.96		HM2-H	MARMOT-101 HAIR	HM2-H	?	?	Y	N	4	285	Y	Tray 1, F-4	-0.742085	matched to HM-2 (HM-101) meat sample
1546	Wolf	WO1		?	Y	N	5	536		2005-11-04	11.4198	-18.0328		1546	Wolf	WO1	?	Y	Y	N	6	317	Y	Tray 1, F-5	11.2646
1431	Wolf	WO2		?	Y	Y	10	818		2005-11-04	8.85306	-20.3171		1431	Wolf	WO2	?	Y	Y	N	9	813	Y	Tray 1, F-6	3.98163
1553	Wolf	WO3		?	Y	N	9	821		2005-11-04	8.76532	-20.5325		1553	Wolf	WO3	?	Y	Y	Y	9	896	Y	Tray 1, F-7	2.67319
1396	Wolf	WO4		?	Y	Y	10	1113	matched to 1808	2005-11-04	11.473	-18.6047		1396	Wolf	WO4	?	Y	Y	N	9	988	Y	Tray 1, F-8	8.62042	matched to 1808
1808	Wolf	WO4		?	Y	N	10	728	matched to 1396	2005-11-04	11.1217	-18.6869		1808	Wolf	WO4	?	Y	Y	N	8	855	Y	Tray 1, F-9	10.7233	matched to 1396
949	Wolverine	WV1		?	Y	N	7	492		2005-11-04	4.42588	-23.2087		949	Wolverine	WV1	?	N	Y	N	6	419	Y	Tray 1, F-10	4.66931
WV3	Wolverine	WV3		?	Y	Y	8	326		2005-11-17	6.12	-22.17		WV3	Wolverine	WV3	?	N	Y	N	5	283	Y	Tray 1, F-11	4.75438
miscellaneous whole Stikine MG hairs				in" 11-5-05 whole hair iso-x batch report"										miscellaneous whole Stikine MG hairs
GS5-1	Stikine MG	GS5-1	?	?	Y	Y	5	239		2005-11-05	1.5831	-24.174		GS5-1	Stikine MG	GS5-1	?	?	Y	Y	5	266	Y	Tray 1, G-1	-2.14173
GS7-3	Stikine MG	GS7-3	?	?	Y	Y	13	616		2005-11-05	1.55128	-24.384		GS7-3	Stikine MG	GS7-3	?	?	Y	Y	9	421	Y	Tray 1, G-2	4.43104
GS8-12	Stikine MG	GS8-12	?	?	Y	Y	12	462		2005-11-05	1.17331	-24.0992		GS8-12	Stikine MG	GS8-12	?	?	Y	Y	10	462	Y	Tray 1, G-3	-1.25618
GS8-13	Stikine MG	GS8-13	?	?	Y	Y	8	421		2005-11-05	1.06123	-24.1432		GS8-13	Stikine MG	GS8-13	?	?	Y	Y	8	349	Y	Tray 1, G-4	-1.76196
GS10-10	Stikine MG	GS10-10	?	?	Y	Y	6	192		2005-11-05	0.0913953	-24.6424		GS10-10	Stikine MG	GS10-10	?	?	Y	Y	5	86	Y	Tray 1, G-5	2.98672
GS50-1	Stikine MG	GS50-1	?	?	Y	N	7	192		2005-11-05	1.06494	-24.6789		GS50-1	Stikine MG	GS50-1	?	?	Y	Y	10	242	Y	Tray 1, G-6	-0.936459
GS51-3	Stikine MG	GS51-3	?	?	Y	N	7	135		2005-11-05	1.56966	-25.1796		GS51-3	Stikine MG	GS51-3	?	?	Y	Y	6	101	Y	Tray 1, G-7	4.9486
GS52-3	Stikine MG	GS52-3	?	?	Y	Y	7	134		2005-11-05	2.59953	-23.9678		GS52-3	Stikine MG	GS52-3	?	?	Y	Y	8	106	Y	Tray 1, G-8	-0.321752
GS57-1	Stikine MG	GS57-1	?	?	Y	N	7	142		2005-11-05	2.42539	-24.5604		GS57-1	Stikine MG	GS57-1	?	?	Y	Y	8	147	Y	Tray 1, G-9	-0.669733
GS60-1	Stikine MG	GS60-1	?	?	Y	Y	10	145		2005-11-05	1.65403	-25.1455		GS60-1	Stikine MG	GS60-1	?	?	Y	N	9	132	Y	Tray 1, G-10	-1.41928
GS61-1	Stikine MG	GS61-1	?	?	Y	N	7	231		2005-11-05	1.05729	-24.9235		GS61-1	Stikine MG	GS61-1	?	?	Y	N	9	122	Y	Tray 1, G-11	4.21024
miscellaneous whole Marmot hairs				in" 11-5-05 whole hair iso-x batch report"										miscellaneous whole Marmot hairs
MV2966	Alaska HM	MV2966	?	?	Y	Y	4	262		2005-11-05	1.68708	-23.2869		MV2966	Alaska HM	MV2966	?	?	Y	N	5	310	Y	Tray 1, H-1	13.1877
MV2967	Alaska HM	MV2967	?	?	Y	N	6	298		2005-11-05	1.23516	-24.8958		MV2967	Alaska HM	MV2967	?	?	Y	N	5	272	Y	Tray 1, H-2	11.3806
MV2968	Alaska HM	MV2968	?	?	Y	Y	5	200		2005-11-05	0.387781	-25.1647		MV2968	Alaska HM	MV2968	?	?	Y	N	5	293	Y	Tray 1, H-3	10.7453
MV28358	Alaska HM	MV28358	?	?	Y	Y	2.5	130		2005-11-05	-0.778625	-25.6858		MV28358	Alaska HM	MV28358	?	?	Y	N	3	147	Y	Tray 1, H-4	10.614
MV28359	Alaska HM	MV28359	?	?	Y	Y	5	266		2005-11-05	1.21559	-22.8428		MV28359	Alaska HM	MV28359	?	?	Y	Y	3	205	Y	Tray 1, H-5	13.6587
MV28360	Alaska HM	MV28360	?	?	Y	Y	5	354		2005-11-05	0.271348	-24.5107		MV28360	Alaska HM	MV28360	?	?	Y	Y	6	427	Y	Tray 1, H-6	7.04944
MV28361	Alaska HM	MV28361	?	?	Y	Y	3	137		2005-11-05	-1.10507	-24.8186		MV28361	Alaska HM	MV28361	?	?	Y	Y	3	111	Y	Tray 1, H-7	14.7551
MV31004	Alaska HM	MV31004	?	?	Y	Y	4	193		2005-11-05	3.1394	-24.2181		MV31004	Alaska HM	MV31004	?	?	Y	N	4	131	Y	Tray 1, H-8	-2.49972
MV31005	Alaska HM	MV31005	?	?	Y	Y	4	250		2005-11-05	1.13459	-24.189		MV31005	Alaska HM	MV31005	?	?	Y	Y	5	306	Y	Tray 1, H-9	-2.36842
UAM18772	Alaska HM	UAM18772	?	?	Y	Y	6	360		2005-11-05	0.66464	-24.5221		UAM18772	Alaska HM	UAM18772	?	?	Y	N	5	254	Y	Tray 1, H-10	3.87698
UAM35129	Alaska HM	UAM35129	?	?	Y	N	3	84		2005-11-05	-2.54108	-26.6673		UAM35129	Alaska HM	UAM35129	?	?	Y	N	4	121	Y	Tray 1, H-11	-0.34187
UAM48486	Alaska HM	UAM48486	?	?	Y	N	5	235		2005-11-05	3.1843	-25.8659		UAM48486	Alaska HM	UAM48486	?	?	Y	N	5	358	Y	Tray 1, H-12	-2.53179

## Sheet: Denver section hairs
This file contains delta C13 and delta N15 values of seasonally sectioned bear hairs from UBCO lab														This file contains seasonally sectioned bear hairs for isotopic sulfur analysis at Dever USGS lab
Male coastal bears analyzed as "10-10-05 CM GB iso-x batch report" (UBCO)
														Male coastal bears analyzed for delta S34 (Denver)
Sample ID	Species	Individual	Sex	Coast?	UBCO ?	root ?	length class	Section	Section wt	Total wt	per mil delta N15	per mil delta C13
							(cm)		(micrograms)	(micrograms)	(WRT air)	(WRT VPDB)		Sample ID	Species	Individual	Sex	Coast?	Denver ?	root ?	length class	Section	Section wt	Total wt	V2O5 ?	Location	per mil delta S34
																					(cm)		(micrograms)	(micrograms)
2075	GB	1356	M	Y	Y	N	5	Tip	160	549	14.1577	-17.7655		2075	GB	1356	M	Y	Y	N	5	Tip	314	934	Y	Tray 2, A-1	16.3794
								Mid	218		17.0137	-15.261										Mid	350		Y	Tray 2, A-2	17.7744
								Root	171		17.3622	-15.5356										Root	270		Y	Tray 2, A-3	17.2928
1302	GB	1302	M	Y	Y	Y	6	Tip	156	720	5.76089	-23.1037		1302	GB	1302	M	Y	Y	N	7	Tip	234	702	Y	Tray 2, A-4	-0.405862
								Mid	253		9.15021	-20.4484										Mid	241		Y	Tray 2, A-5	9.83923
								Root	311		12.9648	-17.1206										Root	227		Y	Tray 2, A-6	15.9516
1411	GB	1411	M	Y	Y	N	6	Tip	309	873	10.9418	-19.9852		1411	GB	1411	M	Y	Y	N	7	Tip	239	803	Y	Tray 2, A-7	4.11357
								Mid	300		16.9979	-15.8235										Mid	319		Y	Tray 2, A-8	16.2409
								Root	264		11.2572	-19.4308										Root	245		Y	Tray 2, A-9	14.8964
190	GB	189	M	Y	Y	Y	6	Tip	131	497	2.63966	-23.2664		190	GB	189	M	Y	Y	N	9	Tip	276	875	Y	Tray 2, A-10	-3.78631
								Mid	197		3.70538	-22.8478										Mid	361		Y	Tray 2, A-11	-6.19109
								Root	169		4.20932	-23.0633										Root	238		Y	Tray 2, A-12	-5.89364
2171	GB	2171	M	Y	Y	N	9	Tip	180	768	1.75862	-22.8887		2171	GB	2171	M	Y	Y	N	9	Tip	229	771	Y	Tray 2, B-1	1.23215
								Mid	321		1.08666	-23.5813										Mid	268		Y	Tray 2, B-2	4.24131
								Root	267		1.36784	-23.4197										Root	274		Y	Tray 2, B-3	4.84269
1399	GB	1398	M	Y	Y	Y	7	Tip	335	1058	14.169	-17.0833		1399	GB	1398	M	Y	Y	N	7	Tip	260	868	Y	Tray 2, B-4	12.7196
								Mid	402		17.1215	-14.6716										Mid	334		Y	Tray 2, B-5	18.2834
								Root	321		17.4558	-14.8512										Root	274		Y	Tray 2, B-6	18.348
1232	GB	1476	M	Y	Y	N	11	Tip	157	654	5.81286	-23.2729		1232	GB	1476	M	Y	Y	N	11	Tip	209	646	Y	Tray 2, B-7	2.88531
								Mid	220		5.91613	-22.6495										Mid	236		Y	Tray 2, B-8	9.65883
								Root	277		7.40679	-20.9348										Root	201		Y	Tray 2, B-9	7.65995
2199	GB	2199	M	Y	Y	Y	11	Tip	226	569	2.50465	-23.2244		2199	GB	2199	M	Y	Y	Y	11	Tip	189	485	Y	Tray 2, B-10	1.04277
								Mid	165		3.46979	-23.1212										Mid	159		Y	Tray 2, B-11	-0.275278
								Root	178		5.00988	-22.9815										Root	137		Y	Tray 2, B-12	-1.01549
1444	GB	1444	M	Y	Y	N	6	Tip	153	679	6.21246	-21.3818		1444	GB	1444	M	Y	Y	N	6	Tip	223	732	Y	Tray 2, C-1	3.76872
								Mid	256		7.24087	-21.194										Mid	284		Y	Tray 2, C-2	8.22637
								Root	270		12.1909	-18.0486										Root	225		Y	Tray 2, C-3	16.4901
2314	GB	1427	M	Y	Y	N	6	Tip	276	822	6.12948	-22.1154		2314	GB	1427	M	Y	Y	N	6	Tip	156	579	Y	Tray 2, C-4	1.25684
								Mid	271		10.3585	-18.4784										Mid	184		Y	Tray 2, C-5	9.39219
								Root	275		12.5837	-17.499										Root	239		Y	Tray 2, C-6	13.8949
										sex/region ave														sex/region ave
										(micrograms)														(micrograms)
										718.9														739.5
Male interior bears analyzed as"10-11-05 IM GB iso-x batch report" (UBCO)														Male interior bears analyzed for delta S34 (Denver)
Sample ID	Species	Individual	Sex	Coast?	UBCO ?	root ?	length class	Section	Section wt	Total wt	per mil delta N15	per mil delta C13		Sample ID	Species	Individual	Sex	Coast?	Denver ?	root ?	length class	Section	Section wt	Total wt	V2O5 ?	Location
							(cm)		(micrograms)	(micrograms)	(WRT air)	(WRT VPDB)									(cm)		(micrograms)	(micrograms)
658	GB	665	M	N	Y	Y	10	Tip	351	1004	2.48765	-20.6931		658	GB	665	M	N	Y	N	7	Tip	140	560	Y	Tray 2, D-1	-2.08148
								Mid	316		4.45661	-19.5002										Mid	211		Y	Tray 2, D-2	-2.34902
								Root	337		5.14945	-18.7918										Root	209		Y	Tray 2, D-3	-3.03043
398	GB	398	M	N	Y	N	11	Tip	182	552	2.66836	-19.6673		398	GB	398	M	N	Y	Y	10	Tip	114	404	Y	Tray 2, D-4	0.679057
								Mid	212		3.08614	-18.8122										Mid	159		Y	Tray 2, D-5	0.626371
								Root	158		3.53915	-18.5381										Root	131		Y	Tray 2, D-6	0.815676
616	GB	616	M	N	Y	N	8	Tip	164	545	2.80908	-20.2138		616	GB	616	M	N	Y	N	10	Tip	170	371	Y	Tray 2, D-7	-3.61547
								Mid	288		4.8015	-19.9576										Mid	203		Y	Tray 2, D-8	-1.44048
								Root	257		6.07322	-20.1226										Root	168		Y	Tray 2, D-9	0.00966835
969	GB	969	M	N	Y	N	11	Tip	403	1109	2.48571	-19.0779		969	GB	969	M	N	Y	N	10	Tip	427	1271	Y	Tray 2, D-10	1.27549
								Mid	397		2.78993	-18.8839										Mid	402		Y	Tray 2, D-11	-0.209915
								Root	309		3.66133	-19.1956										Root	442		Y	Tray 2, D-12	-4.18309
1858	GB	111	M	N	Y	Y	8	Tip	158	378	2.07501	-20.3834		1858	GB	111	M	N	Y	N	6	Tip	166	386	Y	Tray 2, E-1	-7.6621
								Mid	111		3.06883	-20.578										Mid	103		Y	Tray 2, E-2	-12.8147
								Root	109		3.61392	-21.2171										Root	117		Y	Tray 2, E-3	-14.1961
453	GB	453	M	N	Y	Y	9	Tip	388	871	3.66851	-23.2767		453	GB	453	M	N	Y	Y	12	Tip	282	812	Y	Tray 2, E-4	0.24358
								Mid	252		3.34171	-23.3617										Mid	318		Y	Tray 2, E-5	0.129831
								Root	231		4.42645	-22.812										Root	212		Y	Tray 2, E-6	-1.21084
469	GB	469	M	N	Y	Y	11	Tip	216	769	2.6037	-23.227		469	GB	469	M	N	Y	N	10	Tip	246	773	Y	Tray 2, E-7	-4.32502
								Mid	282		2.97516	-22.8279										Mid	299		Y	Tray 2, E-8	-1.4772
								Root	271		3.50369	-22.351										Root	228		Y	Tray 2, E-9	-1.53667
1933	GB	1933	M	N	Y	Y	11	Tip	136	530	2.66356	-23.4329		1933	GB	1933	M	N	Y	N	11	Tip	248	752	Y	Tray 2, E-10	1.48981
								Mid	184		3.64356	-23.3829										Mid	296		Y	Tray 2, E-11	1.44165
								Root	210		3.705	-23.6425										Root	208		Y	Tray 2, E-12	0.888017
1022	GB	1022	M	N	Y	Y	7	Tip	164	677	3.12617	-23.1365		1022	GB	1022	M	N	Y	N	8	Tip	240	895	Y	Tray 2, F-1	-1.01013
								Mid	233		3.24633	-22.7501										Mid	323		Y	Tray 2, F-2	-4.17931
								Root	280		3.49777	-23.762										Root	332		Y	Tray 2, F-3	-2.14567
1866	GB	1866	M	N	Y	Y	10	Tip	395	1058	2.46042	-23.2585		1866	GB	1866	M	N	Y	N	8	Tip	315	806	Y	Tray 2, F-4	2.39156
								Mid	343		3.9059	-23.2803										Mid	286		Y	Tray 2, F-5	2.12855
								Root	320		5.17861	-23.0737										Root	205		Y	Tray 2, F-6	3.02008
										sex/region ave														sex/region ave
										(micrograms)														(micrograms)
										749.3														703
Female coastal bears analyzed as "10-9-05 CF GB iso-x batch report" (UBCO)														Female coastal bears analyzed for delta S34 (Denver)
Sample ID	Species	Individual	Sex	Coast?	UBCO ?	root ?	length class	Section	Section wt	Total wt	per mil delta N15	per mil delta C13		Sample ID	Species	Individual	Sex	Coast?	Denver ?	root ?	length class	Section	Section wt	Total wt	V2O5 ?	Location
							(cm)		(micrograms)	(micrograms)	(WRT air)	(WRT VPDB)									(cm)		(micrograms)	(micrograms)
1806	GB	1806	F	Y	Y	Y	7	Tip	155	597	3.82609	-23.5256		1806	GB	1806	F	Y	Y	N	6	Tip	194	636	Y	Tray 3, A-1	1.45766
								Mid	198		14.8073	-16.6264										Mid	237		Y	Tray 3, A-2	12.6591
								Root	244		15.8428	-16.0553										Root	205		Y	Tray 3, A-3	16.825
2274	GB	2274	F	Y	Y	N	7	Tip	160	465	14.1182	-16.8773		2274	GB	2274	F	Y	Y	N	7	Tip	150	415	Y	Tray 3, A-4	14.8216
								Mid	193		16.6273	-15.2897										Mid	159		Y	Tray 3, A-5	17.4353
								Root	112		13.2972	-18.5864										Root	106		Y	Tray 3, A-6	14.0397
2143	GB	2143	F	Y	Y	Y	9	Tip	264	872	3.18568	-22.2852		2143	GB	2143	F	Y	Y	N	9	Tip	296	983	Y	Tray 3, A-7	-0.133304
								Mid	298		9.49824	-19.5566										Mid	377		Y	Tray 3, A-8	12.1224
								Root	310		11.0151	-18.3316										Root	310		Y	Tray 3, A-9	13.9522
1799	GB	1799	F	Y	Y	Y	7	Tip	240	734	4.69982	-23.6295		1799	GB	1799	F	Y	Y	N	7	Tip	228	696	Y	Tray 3, A-10	-5.67825
								Mid	232		10.5028	-19.605										Mid	231		Y	Tray 3, A-11	9.02963
								Root	262		15.5837	-15.9419										Root	237		Y	Tray 3, A-12	15.3931
1206	GB	1194	F	Y	Y	Y	6	Tip	154	419	2.72291	-23.4839		1206	GB	1194	F	Y	Y	N	7	Tip	173	448	Y	Tray 3, B-1	-6.86568
								Mid	153		3.32445	-23.0012										Mid	145		Y	Tray 3, B-2	-6.81092
								Root	112		3.34868	-23.2168										Root	130		Y	Tray 3, B-3	-6.29336
1407	GB	1407	F	Y	Y	Y	6	Tip	159	419	2.8062	-23.3856		1407	GB	1407	F	Y	Y	N	6	Tip	246	623	Y	Tray 3, B-4	1.16837
								Mid	150		13.3226	-17.3602										Mid	223		Y	Tray 3, B-5	11.7423
								Root	110		11.2865	-20.1445										Root	154		Y	Tray 3, B-6	9.00175
2249	GB	2249	F	Y	Y	N	7	Tip	153	481	5.9952	-22.7824		2249	GB	2249	F	Y	Y	N	8	Tip	101	335	Y	Tray 3, B-7	1.63164
								Mid	173		7.79443	-20.634										Mid	108		Y	Tray 3, B-8	5.27197
								Root	155		13.344	-18.7802										Root	126		Y	Tray 3, B-9	11.2479
1061	GB	1061	F	Y	Y	Y	8	Tip	166	462	3.00833	-23.5883		1061	GB	1061	F	Y	Y	Y	10	Tip	193	514	Y	Tray 3, B-10	2.39085
								Mid	168		2.49865	-23.3727										Mid	176		Y	Tray 3, B-11	2.01696
								Root	128		3.25502	-23.3869										Root	145		Y	Tray 3, B-12	3.4554
1437	GB	1437	F	Y	Y	N	6	Tip	208	688	7.12605	-20.6759		1437	GB	1437	F	Y	Y	N	6	Tip	206	574	Y	Tray 3, C-1	6.42337
								Mid	260		5.36911	-22.0806										Mid	191		Y	Tray 3, C-2	5.77681
								Root	220		12.1184	-17.7627										Root	177		Y	Tray 3, C-3	16.7181
1730	GB	1730	F	Y	Y	N	6	Tip	217	474	1.86373	-23.3211		1730	GB	1730	F	Y	Y	N	7	Tip	109	371	Y	Tray 3, C-4	-0.517234
								Mid	145		1.80352	-22.3542										Mid	133		Y	Tray 3, C-5	-0.521355
								Root	112		2.47208	-23.0476										Root	129		Y	Tray 3, C-6	0.473128
										sex/region ave														sex/region ave
										(micrograms)														(micrograms)
										561.1														559.5
Female interior bears analyzed as "10-8-05 FI GB iso-x batch report" (UBCO)														Female interior bears analyzed for delta S34 (Denver)
Sample ID	Species	Individual	Sex	Coast?	UBCO ?	root ?	length class	Section	Section wt	Total wt	per mil delta N15	per mil delta C13		Sample ID	Species	Individual	Sex	Coast?	Denver ?	root ?	length class	Section	Section wt	Total wt	V2O5 ?	Location	per mil delta S34
							(cm)		(micrograms)	(micrograms)	(WRT air)	(WRT VPDB)									(cm)		(micrograms)	(micrograms)
269	GB	269	F	N	Y	Y	12	Tip	454	1244	2.4106	-23.7772		269	GB	269	F	N	Y	Y	13	Tip	301	1029	Y	Tray 3, D-1	-3.34028
								Mid	387		1.73749	-23.0687										Mid	418		Y	Tray 3, D-2	-2.92077
								Root	403		3.05058	-23.2063										Root	310		Y	Tray 3, D-3	-4.71889
825	GB	825	F	N	Y	Y	8	Tip	215	804	2.19801	-23.0276		825	GB	825	F	N	Y	N	12	Tip	264	828	Y	Tray 3, D-4	-4.00161
								Mid	242		3.12855	-22.7944										Mid	304		Y	Tray 3, D-5	-3.04046
								Root	347		2.3056	-23.0116										Root	260		Y	Tray 3, D-6	-2.4781
842	GB	645	F	N	Y	Y	8	Tip	190	553	2.33253	-22.9953		842	GB	645	F	N	Y	N	10	Tip	258	797	Y	Tray 3, D-7	-1.64966
								Mid	197		3.20086	-23.7717										Mid	305		Y	Tray 3, D-8	-2.14455
								Root	166		3.53954	-23.7145										Root	234		Y	Tray 3, D-9	-0.981432
860	GB	859	F	N	Y	N	10	Tip	167	418	4.43255	-23.3522		860	GB	859	F	N	Y	N	10	Tip	256	657	Y	Tray 3, D-10	0.945646
								Mid	225		4.82035	-23.478										Mid	209		Y	Tray 3, D-11	0.241438
								Root	193		5.00411	-23.9714										Root	192		Y	Tray 3, D-12	0.148635
931	GB	931	F	N	Y	N	14	Tip	543	1070	2.72162	-22.5932		931	GB	931	F	N	Y	Y	16	Tip	555	1848	Y	Tray 3, E-1	1.25698
								Mid	468		3.49537	-22.8744										Mid	516		Y	Tray 3, E-2	-5.31505
								Root	602		5.12744	-23.0129										Root	777		Y	Tray 3, E-3	-4.32104
1046	GB	1039	F	N	Y	Y	14	Tip	631	1726	1.9677	-23.7146		1046	GB	1039	F	N	Y	Y	13	Tip	359	1157	Y	Tray 3, E-4	-3.34122
								Mid	540		2.58454	-22.6024										Mid	362		Y	Tray 3, E-5	3.53529
								Root	555		3.97479	-22.7607										Root	436		Y	Tray 3, E-6	5.33228
1107	GB	1107	F	N	Y	Y	10	Tip	326	864	2.12254	-23.161		1107	GB	1107	F	N	Y	N	8	Tip	243	689	Y	Tray 3, E-7	-2.92874
								Mid	284		2.51871	-22.8448										Mid	231		Y	Tray 3, E-8	-2.76847
								Root	254		3.40654	-22.8976										Root	215		Y	Tray 3, E-9	-0.21225
1904	GB	1904	F	N	Y	Y	9	Tip	141	508	3.07732	-23.2764		1904	GB	1904	F	N	Y	N	8	Tip	279	757	Y	Tray 3, E-10	-1.25823
								Mid	229		2.88077	-23.0631										Mid	277		Y	Tray 3, E-11	-7.42487
								Root	138		3.17661	-23.0919										Root	201		Y	Tray 3, E-12	-9.63689
1930	GB	1918	F	N	Y	Y	12	Tip	471	1354	2.97543	-23.5285		1930	GB	1918	F	N	Y	N	9	Tip	181	538	Y	Tray 3, F-1	-5.78149
								Mid	458		3.47804	-23.1711										Mid	189		Y	Tray 3, F-2	-4.70115
								Root	425		4.3994	-23.4721										Root	168		Y	Tray 3, F-3	-3.65748
1940	GB	1940	F	N	Y	Y	13	Tip	354	846	2.81177	-23.1859		1940	GB	1940	F	N	Y	Y	12	Tip	358	820	Y	Tray 3, F-4	3.50133
								Mid	270		3.93794	-23.0043										Mid	261		Y	Tray 3, F-5	0.719246
								Root	222		3.91155	-23.5954										Root	201		Y	Tray 3, F-6	1.35103
										sex/region ave														sex/region ave
										(micrograms)														(micrograms)
										938.7														912

## Sheet: Denver food samples
This file contains C13 and N15 isotope ratio data of bear food stocks.								This file contains sulfur isotopic data for bear foodstuffs (Denver)
Analyzed as "10-12-05 salmon iso-x batch report"								Miscellaneous foodstuffs
				test	(WRT air)	(WRT vpdb)
Sample ID	Description	Analyzed	UBCO ?	weight, mg	per mil delta N15	per mil delta C13		Sample	Species	Individual	Sex	Coast?	Denver ?	Location	delta S34
MO1	MOOSE-1 MEAT	2005-10-12	Y	0.49	0.672418	-27.0294		MO1	MOOSE-1 MEAT	MO1	?	?	Y	Bag 1	-7.21521
MO2	MOOSE-2 MEAT	2005-10-12	Y	0.5	1.87479	-27.0806		MO2	MOOSE-2 MEAT	MO2	?	?	Y	Bag 1	-0.715329
HM1-M	MARMOT-100 MEAT	2005-10-12	Y	0.45	2.68341	-25.7255		HM1-M	MARMOT-100 MEAT	HM1-M	?	?	Y	Bag 1	-2.48673
HM2-M	MARMOT-101 MEAT	2005-10-12	Y	0.45	2.75164	-26.5833		HM2-M	MARMOT-101 MEAT	HM2-M	?	?	Y	Bag 1	-3.48136
SS-1-M	SOCKEYE -1 MEAT	2005-10-12	Y	0.46	10.4054	-23.1795		SS-1-M	SOCKEYE -1 MEAT	SS-1-M	?	?	Y	Bag 2	19.2705
SS-2-M	SOCKEYE -2 MEAT	2005-10-12	Y	0.46	13.165	-19.5437		SS-2-M	SOCKEYE -2 MEAT	SS-2-M	?	?	Y	Bag 2	18.3334
SS-3-M	SOCKEYE -3 MEAT	2005-10-12	Y	0.46	10.4977	-21.5777		SS-3-M	SOCKEYE -3 MEAT	SS-3-M	?	?	Y	Bag 2	19.2713
SS-4-M	SOCKEYE -4 MEAT	2005-10-12	Y	0.46	9.98018	-20.9877		SS-4-M	SOCKEYE -4 MEAT	SS-4-M	?	?	Y	Bag 2	19.7247
SS-5-M	SOCKEYE -5 MEAT	2005-10-12	Y	0.41	13.3744	-19.1495		SS-5-M	SOCKEYE -5 MEAT	SS-5-M	?	?	Y	Bag 2	18.5645
SS-6-M	SOCKEYE -6 MEAT	2005-10-12	Y	0.47	12.6047	-20.3413		SS-6-M	SOCKEYE -6 MEAT	SS-6-M	?	?	Y	Bag 2	19.0176
SS-1-S	SOCKEYE -1 SKIN	2005-10-12	Y	0.44	10.0031	-21.3178		SS-1-S	SOCKEYE -1 SKIN	SS-1-S	?	?	Y	Bag 2	19.5458
SS-2-S	SOCKEYE -2 SKIN	2005-10-12	Y	0.43	12.9013	-19.9332		SS-2-S	SOCKEYE -2 SKIN	SS-2-S	?	?	Y	Bag 2	18.3159
SS-3-S	SOCKEYE -3 SKIN	2005-10-12	Y	0.5	10.2715	-22.6797		SS-3-S	SOCKEYE -3 SKIN	SS-3-S	?	?	Y	Bag 2	19.8314
SS-4-S	SOCKEYE -4 SKIN	2005-10-12	Y	0.44	8.73496	-19.8254		SS-4-S	SOCKEYE -4 SKIN	SS-4-S	?	?	Y	Bag 2	19.274
SS-5-S	SOCKEYE -5 SKIN	2005-10-12	Y	0.42	13.0547	-21.6779		SS-5-S	SOCKEYE -5 SKIN	SS-5-S	?	?	Y	Bag 2	18.1579
SS-6-S	SOCKEYE -6 SKIN	2005-10-12	Y	0.43	13.068	-22.1994		SS-6-S	SOCKEYE -6 SKIN	SS-6-S	?	?	Y	Bag 2	18.7988
COHO-1-M	COHO-1-MEAT	2005-11-17	Y	0.49	13.9598	-18.6692		COHO-1-M	COHO-1-MEAT	COHO-1-M	?	?	Y	Bag 3	19.2743
COHO-1-S	COHO-1-SKIN	2005-11-17	Y	0.53	13.549	-16.7688		COHO-1-S	COHO-1-SKIN	COHO-1-S	?	?	Y	Bag 3	18.8368
COHO-2-M	COHO-2-MEAT	2005-11-17	Y	0.46	9.54845	-19.9401		COHO-2-M	COHO-2-MEAT	COHO-2-M	?	?	Y	Bag 3	19.5927
COHO-2-S	COHO-2-SKIN	2005-11-17	Y	0.54	12.3022	-18.2729		COHO-2-S	COHO-2-SKIN	COHO-2-S	?	?	Y	Bag 3	18.9343
COHO-3-M	COHO-3-MEAT	2005-11-17	Y	0.47	7.84512	-20.9947		COHO-3-M	COHO-3-MEAT	COHO-3-M	?	?	Y	Bag 3	19.4052
COHO-3-S	COHO-3-SKIN	2005-11-17	Y	0.57	8.41397	-18.0579		COHO-3-S	COHO-3-SKIN	COHO-3-S	?	?	Y	Bag 3	19.2604
COHO-4-M	COHO-4-MEAT	2005-11-17	Y	0.49	8.72944	-20.8507		COHO-4-M	COHO-4-MEAT	COHO-4-M	?	?	Y	Bag 3	19.6125
COHO-4-S	COHO-4-SKIN	2005-11-17	Y	0.55	9.84384	-17.9837		COHO-4-S	COHO-4-SKIN	COHO-4-S	?	?	Y	Bag 3	18.2945
COHO EGGS	COHO EGGS	2005-11-17	Y	0.44	11.4942	-22.7724		COHO EGGS	COHO EGGS	COHO EGGS	?	?	Y	Bag 3	18.9946
								skunk and huckle berries
SC-1	SKUNK CABBAGE 1	2005-10-13	Y	1.021	3.5897	-33.14		SC-1	SKUNK CABBAGE 1	SC-1	na	na	Y	Bag 4	2.48351
SC-2	SKUNK CABBAGE 2	2005-10-13	Y	1.031	4.57362	-30.73		SC-2	SKUNK CABBAGE 2	SC-2	na	na	Y	Bag 4	-6.00474
SC-3	SKUNK CABBAGE 3	2005-10-13	Y	1.002	5.84088	-29.38		SC-3	SKUNK CABBAGE 3	SC-3	na	na	Y	Bag 4	-10.8529
SC-4	SKUNK CABBAGE 4	2005-10-13	Y	1.056	3.93636	-25.48		SC-4	SKUNK CABBAGE 4	SC-4	na	na	Y	Bag 4	-14.6475
SC-5	SKUNK CABBAGE 5	2005-10-13	Y	0.996	2.55337	-27.72		SC-5	SKUNK CABBAGE 5	SC-5	na	na	Y	Bag 4	-23.9914
SC-6	SKUNK CABBAGE 6	2005-10-13	Y	1.022	2.5482	-30.15		SC-6	SKUNK CABBAGE 6	SC-6	na	na	Y	Bag 4	-0.165747
SC-7	SKUNK CABBAGE 7	2005-10-13	Y	1.009	4.11971	-33.26		SC-7	SKUNK CABBAGE 7	SC-7	na	na	Y	Bag 4	-14.9153
SC-8	SKUNK CABBAGE 8	2005-10-13	Y	1.014	0.773757	-32.29		SC-8	SKUNK CABBAGE 8	SC-8	na	na	Y	Bag 4	-2.46852
HB-1	HV-B1 (meat and seeds)	2005-10-13	Y	4.032	-0.895145	-29.78		HB-1 (seed and meat)	HUCKLEBERRIES	HB-1 mixed	na	na	Y	Bag 5	8.05117
HB-2b-seeds	Huckleberry seeds only	2005-11-17	Y	3.512	1.43	-30.29		HB-2 seed	HUCKLEBERRIES	HB-2 seed	na	na	Y	Bag 5	2.74405
HB-2b-meat	Huckleberry meat only	2005-11-17	Y	3.224	0.15	-29.96		HB-2 meat	HUCKLEBERRIES	HB-2 meat	na	na	Y	Bag 5	3.103
HB-2a-meat	Huckleberry meat only	2005-11-18		3.241	-0.15	-30.29

## Sheet: batch report outputs
This file contains the batch analysis outputs for the Grizzly 10-4-05 project as of 11-7-05
Interior female sectioned hairs
Sample Number	Name	Acquisition date	RT (Sec)	Height (nA)	Type	Weight (mg)	Sample Description	13C	18O	delta18O w.r.t. SMOW		Sample Number	Name	Acquisition date	RT (Sec)	Height (nA)	Type	Weight (mg)	Sample Description	N15
638	10-8-05 tin blank 2.raw	2005-10-08	106.3	0.0295223	Blank	0	10-8-05 tin blank 2	-47.5983	29.3647	61.1309		597	10-8-05 tin blank 2.raw	2005-10-08	218.5	0.556538	Blank	0	10-8-05 tin blank 2	-0.249
639	10-8-05 tin blank 3.raw	2005-10-08	106.7	0.0220921	Blank	0	10-8-05 tin blank 3	-37.7861	-3.9976	26.739		598	10-8-05 tin blank 3.raw	2005-10-08	218.7	0.606742	Blank	0	10-8-05 tin blank 3	-0.394557
640	10-8-05 c-iso 8542-1.raw	2005-10-08	99.2	4.03032	Iso	0.466	10-8-05 c-iso 8542-1	-10.5704	1.66728	32.5787		599	10-8-05 n-iso 8547-1.raw	2005-10-08	184.4	3.7996	Iso	0.196	10-8-05 n-iso 8547-1	0.0595453
641	10-8-05 c-iso 8542-2.raw	2005-10-08	98	4.71522	Iso	0.557	10-8-05 c-iso 8542-2	-10.3846	-0.638018	30.2023		600	10-8-05 n-iso 8547-2.raw	2005-10-08	184.8	3.87093	Iso	0.19	10-8-05 n-iso 8547-2	0.708043
642	10-8-05 c-iso 8542-3.raw	2005-10-08	98.9	4.34409	Iso	0.508	10-8-05 c-iso 8542-3	-10.455	-1.02926	29.799		601	10-8-05 n-iso 8547-3.raw	2005-10-08	184.1	3.67342	Iso	0.193	10-8-05 n-iso 8547-3	0.43006
643	10-8-05 GB 1904-T.raw	2005-10-08	103.7	1.26109	Analyte	0.141	10-8-05 GB 1904-T	-23.2764	2.25046	33.1799		602	10-8-05 GB 1904-T.raw	2005-10-08	186	2.02255	Analyte	0.141	10-8-05 GB 1904-T	3.07732
644	10-8-05 GB 1904-M.raw	2005-10-08	102.9	2.0282	Analyte	0.229	10-8-05 GB 1904-M	-23.0631	1.66832	32.5798		603	10-8-05 GB 1904-M.raw	2005-10-08	185.1	3.226	Analyte	0.229	10-8-05 GB 1904-M	2.88077
645	10-8-05 GB 1904-R.raw	2005-10-08	104.1	1.27554	Analyte	0.138	10-8-05 GB 1904-R	-23.0919	0.642213	31.522		604	10-8-05 GB 1904-R.raw	2005-10-08	185.9	2.04412	Analyte	0.138	10-8-05 GB 1904-R	3.17661
646	10-8-05 GB 860-T.raw	2005-10-08	103.4	1.58957	Analyte	0.193	10-8-05 GB 860-T	-23.3522	-0.145561	30.7099		605	10-8-05 GB 860-T.raw	2005-10-08	185.4	2.4796	Analyte	0.193	10-8-05 GB 860-T	4.43255
647	10-8-05 GB 860-M.raw	2005-10-08	102.7	2.0693	Analyte	0.225	10-8-05 GB 860-M	-23.478	-0.109089	30.7475		606	10-8-05 GB 860-M.raw	2005-10-08	185.3	3.20371	Analyte	0.225	10-8-05 GB 860-M	4.82035
648	10-8-05 GB 860-R.raw	2005-10-08	103.6	1.76094	Analyte	0.167	10-8-05 GB 860-R	-23.9714	0.388458	31.2604		607	10-8-05 GB 860-R.raw	2005-10-08	185.6	2.75484	Analyte	0.167	10-8-05 GB 860-R	5.00411
649	10-8-05 GB 825-T.raw	2005-10-08	102.9	1.9613	Analyte	0.215	10-8-05 GB 825-T	-23.0276	-0.287103	30.564		608	10-8-05 GB 825-T.raw	2005-10-08	184.9	3.02408	Analyte	0.215	10-8-05 GB 825-T	2.19801
650	10-8-05 GB 825-M.raw	2005-10-08	102.4	2.21749	Analyte	0.242	10-8-05 GB 825-M	-22.7944	0.170475	31.0357		609	10-8-05 GB 825-M.raw	2005-10-08	184.8	3.44607	Analyte	0.242	10-8-05 GB 825-M	3.12855
651	10-8-05 GB 825-R.raw	2005-10-08	101.2	3.15554	Analyte	0.347	10-8-05 GB 825-R	-23.0116	-0.500184	30.3444		610	10-8-05 GB 825-R.raw	2005-10-08	184.6	4.88242	Analyte	0.347	10-8-05 GB 825-R	2.3056
652	10-8-05 GB 931-T.raw	2005-10-08	98.2	4.87473	Analyte	0.602	10-8-05 GB 931-T	-22.5932	-2.40497	28.3808		611	10-8-05 GB 931-T.raw	2005-10-08	184.1	7.55242	Analyte	0.602	10-8-05 GB 931-T	2.72162
653	10-8-05 GB 931-M.raw	2005-10-08	99.1	4.21733	Analyte	0.468	10-8-05 GB 931-M	-22.8744	-2.05461	28.742		612	10-8-05 GB 931-M.raw	2005-10-08	184.2	6.47775	Analyte	0.468	10-8-05 GB 931-M	3.49537
654	10-8-05 GB 931-R.raw	2005-10-08	97.2	5.36016	Analyte	0.543	10-8-05 GB 931-R	-23.0129	-1.98165	28.8172		613	10-8-05 GB 931-R.raw	2005-10-08	184.1	8.34947	Analyte	0.543	10-8-05 GB 931-R	5.12744
655	10-8-05 GB 842-T.raw	2005-10-08	103.8	1.69504	Analyte	0.19	10-8-05 GB 842-T	-22.9953	-0.0178649	30.8416		614	10-8-05 GB 842-T.raw	2005-10-08	185.5	2.65788	Analyte	0.19	10-8-05 GB 842-T	2.33253
656	10-8-05 GB 842-M.raw	2005-10-08	103.3	1.84302	Analyte	0.197	10-8-05 GB 842-M	-23.7717	0.061395	30.9233		615	10-8-05 GB 842-M.raw	2005-10-08	185.1	2.86565	Analyte	0.197	10-8-05 GB 842-M	3.20086
657	10-8-05 GB 842-R.raw	2005-10-08	104.1	1.53255	Analyte	0.166	10-8-05 GB 842-R	-23.7145	1.03812	31.9302		616	10-8-05 GB 842-R.raw	2005-10-08	186	2.4522	Analyte	0.166	10-8-05 GB 842-R	3.53954
658	10-8-05 c-iso 8542-4.raw	2005-10-08	99.2	4.31783	Iso	0.51	10-8-05 c-iso 8542-4	-10.45	-0.221456	30.6317		617	10-8-05 n-iso 8547-4.raw	2005-10-08	185.1	3.31748	Iso	0.232	10-8-05 n-iso 8547-4	0.4
659	10-8-05 GB 269-T.raw	2005-10-08	99.5	4.01149	Analyte	0.454	10-8-05 GB 269-T	-23.7772	0.706427	31.5882		618	10-8-05 GB 269-T.raw	2005-10-08	184.1	6.21966	Analyte	0.454	10-8-05 GB 269-T	2.4106
660	10-8-05 GB 269-M.raw	2005-10-08	101.2	3.45686	Analyte	0.387	10-8-05 GB 269-M	-23.0687	0.374762	31.2463		619	10-8-05 GB 269-M.raw	2005-10-08	184.8	5.33382	Analyte	0.387	10-8-05 GB 269-M	1.73749
661	10-8-05 GB 269-R.raw	2005-10-08	100.3	3.69652	Analyte	0.403	10-8-05 GB 269-R	-23.2063	0.0642388	30.9262		620	10-8-05 GB 269-R.raw	2005-10-08	184.6	5.66574	Analyte	0.403	10-8-05 GB 269-R	3.05058
662	10-8-05 GB 1107-T.raw	2005-10-08	101.7	2.84344	Analyte	0.326	10-8-05 GB 1107-T	-23.161	0.995806	31.8865		621	10-8-05 GB 1107-T.raw	2005-10-08	184.8	4.42909	Analyte	0.326	10-8-05 GB 1107-T	2.12254
663	10-8-05 GB 1107-M.raw	2005-10-08	101.9	2.57609	Analyte	0.284	10-8-05 GB 1107-M	-22.8448	1.21188	32.1093		622	10-8-05 GB 1107-M.raw	2005-10-08	184.7	3.94363	Analyte	0.284	10-8-05 GB 1107-M	2.51871
664	10-8-05 GB 1107-R.raw	2005-10-08	102.7	2.20198	Analyte	0.254	10-8-05 GB 1107-R	-22.8976	0.919802	31.8082		623	10-8-05 GB 1107-R.raw	2005-10-08	185	3.47906	Analyte	0.254	10-8-05 GB 1107-R	3.40654
665	10-8-05 GB 1940-T.raw	2005-10-08	101.3	3.16237	Analyte	0.354	10-8-05 GB 1940-T	-23.1859	0.933959	31.8228		624	10-8-05 GB 1940-T.raw	2005-10-08	184.8	4.90578	Analyte	0.354	10-8-05 GB 1940-T	2.81177
666	10-8-05 GB 1940-M.raw	2005-10-08	102.4	2.39931	Analyte	0.27	10-8-05 GB 1940-M	-23.0043	1.73412	32.6476		625	10-8-05 GB 1940-M.raw	2005-10-08	184.9	3.74393	Analyte	0.27	10-8-05 GB 1940-M	3.93794
667	10-8-05 GB 1940-R.raw	2005-10-08	103.2	2.05294	Analyte	0.222	10-8-05 GB 1940-R	-23.5954	1.14348	32.0388		626	10-8-05 GB 1940-R.raw	2005-10-08	185.5	3.24325	Analyte	0.222	10-8-05 GB 1940-R	3.91155
668	10-8-05 GB 1930-T.raw	2005-10-08	99.5	4.17295	Analyte	0.471	10-8-05 GB 1930-T	-23.5285	0.623248	31.5025		627	10-8-05 GB 1930-T.raw	2005-10-08	184.3	6.44198	Analyte	0.471	10-8-05 GB 1930-T	2.97543
669	10-8-05 GB 1930-M.raw	2005-10-08	99.1	4.13604	Analyte	0.458	10-8-05 GB 1930-M	-23.1711	0.238469	31.1058		628	10-8-05 GB 1930-M.raw	2005-10-08	184.2	6.45737	Analyte	0.458	10-8-05 GB 1930-M	3.47804
670	10-8-05 GB 1930-R.raw	2005-10-08	100.1	3.82974	Analyte	0.425	10-8-05 GB 1930-R	-23.4721	0.527877	31.4042		629	10-8-05 GB 1930-R.raw	2005-10-08	184.7	5.97282	Analyte	0.425	10-8-05 GB 1930-R	4.3994
671	10-8-05 GB 1046-T.raw	2005-10-08	96.8	5.60614	Analyte	0.631	10-8-05 GB 1046-T	-23.7146	-1.33033	29.4886		630	10-8-05 GB 1046-T.raw	2005-10-08	184.4	8.78286	Analyte	0.631	10-8-05 GB 1046-T	1.9677
672	10-8-05 GB 1046-M.raw	2005-10-08	98.3	4.84194	Analyte	0.54	10-8-05 GB 1046-M	-22.6024	-0.330798	30.519		631	10-8-05 GB 1046-M.raw	2005-10-08	184.4	7.47452	Analyte	0.54	10-8-05 GB 1046-M	2.58454
673	10-8-05 GB 1046-R.raw	2005-10-08	98.2	4.92349	Analyte	0.55	10-8-05 GB 1046-R	-22.7607	-0.560201	30.2825		632	10-8-05 GB 1046-R.raw	2005-10-08	184.4	7.58896	Analyte	0.55	10-8-05 GB 1046-R	3.97479
674	10-8-05 c-iso 8542-5.raw	2005-10-08	100	4.13533	Iso	0.492	10-8-05 c-iso 8542-5	-10.4728	-0.0769648	30.7807		633	10-8-05 n-iso 8547-5.raw	2005-10-08	184.7	3.88574	Iso	0.207	10-8-05 n-iso 8547-5	0.4
Coastal female sectioned hairs
Sample Number	Name	Acquisition date	RT (Sec)	Height (nA)	Type	Weight (mg)	Sample Description	13C	18O	delta18O w.r.t. SMOW		Sample Number	Name	Acquisition date	RT (Sec)	Height (nA)	Type	Weight (mg)	Sample Description	N15
718	10-9-05 tin blank 4.raw	2005-10-09	108	0.0209982	Blank	0	10-9-05 tin blank 4	-12.7354	-1.8111	28.993		678	10-9-05 tin blank 4.raw	2005-10-09	218.1	0.562083	Blank	0	10-9-05 tin blank 4	-5.23707
719	10-9-05 tin blank 5.raw	2005-10-09	108.1	0.0208397	Blank	0	10-9-05 tin blank 5	-46.1248	8.07967	39.189		679	10-9-05 tin blank 5.raw	2005-10-09	218.4	0.571842	Blank	0	10-9-05 tin blank 5	-2.34392
720	10-9-05 iso-c 8542-1.raw	2005-10-09	95.6	4.31124	Iso	0.508	10-9-05 iso-c 8542-1	-10.5229	1.49631	32.4025		680	10-9-05 iso-n 8547-1.raw	2005-10-09	183.3	4.62664	Iso	0.239	10-9-05 iso-n 8547-1	0.391158
721	10-9-05 iso-c 8542-2.raw	2005-10-09	96	4.13647	Iso	0.497	10-9-05 iso-c 8542-2	-10.3118	-0.131434	30.7245		681	10-9-05 iso-n 8547-2.raw	2005-10-09	183.1	4.29364	Iso	0.221	10-9-05 iso-n 8547-2	0.424729
722	10-9-05 iso-c 8542-3.raw	2005-10-09	95.7	4.50002	Iso	0.536	10-9-05 iso-c 8542-3	-10.5752	-1.36488	29.453		682	10-9-05 iso-n 8547-3.raw	2005-10-09	183.2	4.26256	Iso	0.216	10-9-05 iso-n 8547-3	0.398431
723	10-9-05 GB CF 1806 T.raw	2005-10-09	105	1.37903	Analyte	0.155	10-9-05 GB CF 1806 T	-23.5256	1.10058	31.9945		683	10-9-05 GB CF 1806 T.raw	2005-10-09	186.6	2.26699	Analyte	0.155	10-9-05 GB CF 1806 T	3.82609
724	10-9-05 GB CF 1806 M.raw	2005-10-09	104.7	1.71319	Analyte	0.198	10-9-05 GB CF 1806 M	-16.6264	2.05667	32.9801		684	10-9-05 GB CF 1806 M.raw	2005-10-09	186	2.74266	Analyte	0.198	10-9-05 GB CF 1806 M	14.8073
725	10-9-05 GB CF 1806 R.raw	2005-10-09	103	2.16521	Analyte	0.244	10-9-05 GB CF 1806 R	-16.0553	1.79564	32.7111		685	10-9-05 GB CF 1806 R.raw	2005-10-09	185.5	3.43714	Analyte	0.244	10-9-05 GB CF 1806 R	15.8428
726	10-9-05 GB CF 2274 T.raw	2005-10-09	104.7	1.35993	Analyte	0.16	10-9-05 GB CF 2274 T	-16.8773	1.6923	32.6045		686	10-9-05 GB CF 2274 T.raw	2005-10-09	186.2	2.15394	Analyte	0.16	10-9-05 GB CF 2274 T	14.1182
727	10-9-05 GB CF 2274 M.raw	2005-10-09	104.4	1.65098	Analyte	0.193	10-9-05 GB CF 2274 M	-15.2897	1.62649	32.5367		687	10-9-05 GB CF 2274 M.raw	2005-10-09	186.7	2.65634	Analyte	0.193	10-9-05 GB CF 2274 M	16.6273
728	10-9-05 GB CF 2274 R.raw	2005-10-09	105.1	1.13138	Analyte	0.112	10-9-05 GB CF 2274 R	-18.5864	1.70011	32.6126		688	10-9-05 GB CF 2274 R.raw	2005-10-09	187.4	1.85494	Analyte	0.112	10-9-05 GB CF 2274 R	13.2972
729	10-9-05 GB CF 2143 T.raw	2005-10-09	102.9	2.39918	Analyte	0.264	10-9-05 GB CF 2143 T	-22.2852	0.952592	31.842		689	10-9-05 GB CF 2143 T.raw	2005-10-09	185.6	3.78057	Analyte	0.264	10-9-05 GB CF 2143 T	3.18568
730	10-9-05 GB CF 2143 M.raw	2005-10-09	102.4	2.6042	Analyte	0.298	10-9-05 GB CF 2143 M	-19.5566	-0.346355	30.503		690	10-9-05 GB CF 2143 M.raw	2005-10-09	185.5	4.05107	Analyte	0.298	10-9-05 GB CF 2143 M	9.49824
731	10-9-05 GB CF 2143 R.raw	2005-10-09	101.9	2.80418	Analyte	0.31	10-9-05 GB CF 2143 R	-18.3316	-0.648688	30.1913		691	10-9-05 GB CF 2143 R.raw	2005-10-09	185.4	4.3898	Analyte	0.31	10-9-05 GB CF 2143 R	11.0151
732	10-9-05 GB CF 1799 T.raw	2005-10-09	103.1	2.19004	Analyte	0.24	10-9-05 GB CF 1799 T	-23.6295	-0.304033	30.5466		692	10-9-05 GB CF 1799 T.raw	2005-10-09	185.6	3.49441	Analyte	0.24	10-9-05 GB CF 1799 T	4.69982
733	10-9-05 GB CF 1799 M.raw	2005-10-09	103.4	2.07873	Analyte	0.232	10-9-05 GB CF 1799 M	-19.605	-0.0657174	30.7923		693	10-9-05 GB CF 1799 M.raw	2005-10-09	185.8	3.31919	Analyte	0.232	10-9-05 GB CF 1799 M	10.5028
734	10-9-05 GB CF 1799 R.raw	2005-10-09	102.7	2.44468	Analyte	0.262	10-9-05 GB CF 1799 R	-15.9419	-0.195193	30.6588		694	10-9-05 GB CF 1799 R.raw	2005-10-09	185.4	3.88678	Analyte	0.262	10-9-05 GB CF 1799 R	15.5837
735	10-9-05 GB CF 1206 T.raw	2005-10-09	104.4	1.45684	Analyte	0.154	10-9-05 GB CF 1206 T	-23.4839	-0.245953	30.6065		695	10-9-05 GB CF 1206 T.raw	2005-10-09	186.8	2.33969	Analyte	0.154	10-9-05 GB CF 1206 T	2.72291
736	10-9-05 GB CF 1206 M.raw	2005-10-09	104.3	1.41019	Analyte	0.153	10-9-05 GB CF 1206 M	-23.0012	0.355116	31.2261		696	10-9-05 GB CF 1206 M.raw	2005-10-09	186.4	2.23252	Analyte	0.153	10-9-05 GB CF 1206 M	3.32445
737	10-9-05 GB CF 1206 R.raw	2005-10-09	105.1	1.04258	Analyte	0.112	10-9-05 GB CF 1206 R	-23.2168	0.298124	31.1673		697	10-9-05 GB CF 1206 R.raw	2005-10-09	187.1	1.70806	Analyte	0.112	10-9-05 GB CF 1206 R	3.34868
738	10-9-05 iso-c 8542-4.raw	2005-10-09	100.2	4.06195	Iso	0.467	10-9-05 iso-c 8542-4	-10.4516	-0.0198884	30.8395		698	10-9-05 iso-n 8547-4.raw	2005-10-09	185.2	4.25158	Iso	0.21	10-9-05 iso-n 8547-4	0.4
739	10-9-05 GB CF 1407 T.raw	2005-10-09	104.5	1.409	Analyte	0.159	10-9-05 GB CF 1407 T	-23.3856	0.0413491	30.9026		699	10-9-05 GB CF 1407 T.raw	2005-10-09	187	2.27385	Analyte	0.159	10-9-05 GB CF 1407 T	2.8062
740	10-9-05 GB CF 1407 M.raw	2005-10-09	104.9	1.34917	Analyte	0.105	10-9-05 GB CF 1407 M	-17.3602	-0.253471	30.5987		700	10-9-05 GB CF 1407 M.raw	2005-10-09	187.1	2.18991	Analyte	0.105	10-9-05 GB CF 1407 M	13.3226
741	10-9-05 GB CF 1407 R.raw	2005-10-09	105.4	1.02484	Analyte	0.11	10-9-05 GB CF 1407 R	-20.1445	0.757734	31.6411		701	10-9-05 GB CF 1407 R.raw	2005-10-09	187.5	1.68724	Analyte	0.11	10-9-05 GB CF 1407 R	11.2865
742	10-9-05 GB CF 2249 T.raw	2005-10-09	104.6	1.35814	Analyte	0.153	10-9-05 GB CF 2249 T	-22.7824	1.85521	32.7725		702	10-9-05 GB CF 2249 T.raw	2005-10-09	186.4	2.19246	Analyte	0.153	10-9-05 GB CF 2249 T	5.9952
743	10-9-05 GB CF 2249 M.raw	2005-10-09	104.2	1.66548	Analyte	0.173	10-9-05 GB CF 2249 M	-20.634	1.38762	32.2904		703	10-9-05 GB CF 2249 M.raw	2005-10-09	186.6	2.66621	Analyte	0.173	10-9-05 GB CF 2249 M	7.79443
744	10-9-05 GB CF 2249 R.raw	2005-10-09	104.9	1.45664	Analyte	0.155	10-9-05 GB CF 2249 R	-18.7802	1.19629	32.0932		704	10-9-05 GB CF 2249 R.raw	2005-10-09	186.6	2.32779	Analyte	0.155	10-9-05 GB CF 2249 R	13.344
745	10-9-05 GB CF 1061 T.raw	2005-10-09	104.9	1.4353	Analyte	0.166	10-9-05 GB CF 1061 T	-23.5883	1.46968	32.375		705	10-9-05 GB CF 1061 T.raw	2005-10-09	186.4	2.30465	Analyte	0.166	10-9-05 GB CF 1061 T	3.00833
746	10-9-05 GB CF 1061 M.raw	2005-10-09	104.5	1.54315	Analyte	0.168	10-9-05 GB CF 1061 M	-23.3727	1.12622	32.021		706	10-9-05 GB CF 1061 M.raw	2005-10-09	186.3	2.47592	Analyte	0.168	10-9-05 GB CF 1061 M	2.49865
747	10-9-05 GB CF 1061 R.raw	2005-10-09	105.1	1.20182	Analyte	0.128	10-9-05 GB CF 1061 R	-23.3869	0.540191	31.4169		707	10-9-05 GB CF 1061 R.raw	2005-10-09	187.2	1.95788	Analyte	0.128	10-9-05 GB CF 1061 R	3.25502
748	10-9-05 GB CF 1437 T.raw	2005-10-09	103.8	1.8916	Analyte	0.208	10-9-05 GB CF 1437 T	-20.6759	1.50933	32.4159		708	10-9-05 GB CF 1437 T.raw	2005-10-09	186.1	3.06887	Analyte	0.208	10-9-05 GB CF 1437 T	7.12605
749	10-9-05 GB CF 1437 M.raw	2005-10-09	103.2	2.42377	Analyte	0.26	10-9-05 GB CF 1437 M	-22.0806	1.13781	32.0329		709	10-9-05 GB CF 1437 M.raw	2005-10-09	185.9	3.84472	Analyte	0.26	10-9-05 GB CF 1437 M	5.36911
750	10-9-05 GB CF 1437 R.raw	2005-10-09	104.1	1.97119	Analyte	0.22	10-9-05 GB CF 1437 R	-17.7627	0.14737	31.0119		710	10-9-05 GB CF 1437 R.raw	2005-10-09	186.3	3.16325	Analyte	0.22	10-9-05 GB CF 1437 R	12.1184
751	10-9-05 GB CF 1730 T.raw	2005-10-09	103.7	1.93109	Analyte	0.217	10-9-05 GB CF 1730 T	-23.3211	0.351908	31.2228		711	10-9-05 GB CF 1730 T.raw	2005-10-09	186.1	3.11449	Analyte	0.217	10-9-05 GB CF 1730 T	1.86373
752	10-9-05 GB CF 1730 M.raw	2005-10-09	104.6	1.38848	Analyte	0.145	10-9-05 GB CF 1730 M	-22.3542	0.5515	31.4285		712	10-9-05 GB CF 1730 M.raw	2005-10-09	187.1	2.31823	Analyte	0.145	10-9-05 GB CF 1730 M	1.80352
753	10-9-05 GB CF 1730 R.raw	2005-10-09	105.2	1.03409	Analyte	0.112	10-9-05 GB CF 1730 R	-23.0476	0.297252	31.1664		713	10-9-05 GB CF 1730 R.raw	2005-10-09	188	1.7519	Analyte	0.112	10-9-05 GB CF 1730 R	2.47208
754	10-9-05 iso-c 8542-5.raw	2005-10-09	100.4	4.07169	Iso	0.476	10-9-05 iso-c 8542-5	-10.4704	-0.0172013	30.8423		714	10-9-05 iso-n 8547-5.raw	2005-10-09	185.3	4.63465	Iso	0.233	10-9-05 iso-n 8547-5	0.4
Coastal male sectioned hairs
Sample Number	Name	Acquisition date	RT (Sec)	Height (nA)	Type	Weight (mg)	Sample Description	13C	18O	delta18O w.r.t. SMOW		Sample Number	Name	Acquisition date	RT (Sec)	Height (nA)	Type	Weight (mg)	Sample Description	N15
798	10-10-05 tin blank 4.raw	2005-10-10	117.9	0.0201214	Blank	0	10-10-05 tin blank 4	-33.9267	3.28245	34.2437		758	10-10-05 tin blank 4.raw	2005-10-10	222.7	0.664161	Blank	0	10-10-05 tin blank 4	-5.07057
799	10-10-05 tin blank 5.raw	2005-10-10	117.5	0.0217724	Blank	0	10-10-05 tin blank 5	-24.9105	10.4108	41.5921		759	10-10-05 tin blank 5.raw	2005-10-10	222.7	0.5573	Blank	0	10-10-05 tin blank 5	-2.44471
800	10-10-05 iso-c 8542-1.raw	2005-10-10	99.6	4.51411	Iso	0.55	10-10-05 iso-c 8542-1	-10.6267	0.708075	31.5899		760	10-10-05 iso-n 8547-1.raw	2005-10-10	184.9	5.01943	Iso	0.26	10-10-05 iso-n 8547-1	0.446503
801	10-10-05 iso-c 8542-2.raw	2005-10-10	100.1	4.08307	Iso	0.0493	10-10-05 iso-c 8542-2	-10.3411	-0.37807	30.4703		761	10-10-05 iso-n 8547-2.raw	2005-10-10	185.1	5.46377	Iso	0.291	10-10-05 iso-n 8547-2	0.290144
802	10-10-05 iso-c 8542-3.raw	2005-10-10	99.5	4.38178	Iso	0.532	10-10-05 iso-c 8542-3	-10.4422	-0.330005	30.5198		762	10-10-05 iso-n 8547-3.raw	2005-10-10	185	5.07342	Iso	0.264	10-10-05 iso-n 8547-3	0.475517
803	10-10-05 GB CM 2075-T.raw	2005-10-10	113.7	1.53973	Analyte	0.171	10-10-05 GB CM 2075-T	-17.7655	2.99547	33.9479		763	10-10-05 GB CM 2075-T.raw	2005-10-10	190.4	2.4563	Analyte	0.171	10-10-05 GB CM 2075-T	14.1577
804	10-10-05 GB CM 2075-M.raw	2005-10-10	112.8	1.96504	Analyte	0.218	10-10-05 GB CM 2075-M	-15.261	3.80779	34.7853		764	10-10-05 GB CM 2075-M.raw	2005-10-10	189.6	3.1054	Analyte	0.218	10-10-05 GB CM 2075-M	17.0137
805	10-10-05 GB CM 2075-R.raw	2005-10-10	113.6	1.58522	Analyte	0.16	10-10-05 GB CM 2075-R	-15.5356	3.40541	34.3705		765	10-10-05 GB CM 2075-R.raw	2005-10-10	189.9	2.54956	Analyte	0.16	10-10-05 GB CM 2075-R	17.3622
806	10-10-05 GB CM 1302-T.raw	2005-10-10	113.9	1.37728	Analyte	0.156	10-10-05 GB CM 1302-T	-23.1037	2.66348	33.6057		766	10-10-05 GB CM 1302-T.raw	2005-10-10	190.7	2.2443	Analyte	0.156	10-10-05 GB CM 1302-T	5.76089
807	10-10-05 GB CM 1302-M.raw	2005-10-10	112.2	2.33582	Analyte	0.253	10-10-05 GB CM 1302-M	-20.4484	1.90599	32.8248		767	10-10-05 GB CM 1302-M.raw	2005-10-10	189.7	3.71014	Analyte	0.253	10-10-05 GB CM 1302-M	9.15021
808	10-10-05 GB CM 1302-R.raw	2005-10-10	111.5	2.72289	Analyte	0.311	10-10-05 GB CM 1302-R	-17.1206	1.15791	32.0536		768	10-10-05 GB CM 1302-R.raw	2005-10-10	189.2	4.32888	Analyte	0.311	10-10-05 GB CM 1302-R	12.9648
809	10-10-05 GB CM 1411-T.raw	2005-10-10	111.6	2.70696	Analyte	0.309	10-10-05 GB CM 1411-T	-19.9852	0.0479159	30.9094		769	10-10-05 GB CM 1411-T.raw	2005-10-10	189.2	4.26708	Analyte	0.309	10-10-05 GB CM 1411-T	10.9418
810	10-10-05 GB CM 1411-M.raw	2005-10-10	111.8	2.69203	Analyte	0.3	10-10-05 GB CM 1411-M	-15.8235	0.266586	31.1348		770	10-10-05 GB CM 1411-M.raw	2005-10-10	188.9	4.19465	Analyte	0.3	10-10-05 GB CM 1411-M	16.9979
811	10-10-05 GB CM 1411-R.raw	2005-10-10	112.1	2.3504	Analyte	0.264	10-10-05 GB CM 1411-R	-19.4308	0.104749	30.968		771	10-10-05 GB CM 1411-R.raw	2005-10-10	189.7	3.68858	Analyte	0.264	10-10-05 GB CM 1411-R	11.2572
812	10-10-05 GB CM 190-T.raw	2005-10-10	115	1.12011	Analyte	0.131	10-10-05 GB CM 190-T	-23.2664	1.27816	32.1776		772	10-10-05 GB CM 190-T.raw	2005-10-10	191.9	1.83705	Analyte	0.131	10-10-05 GB CM 190-T	2.63966
813	10-10-05 GB CM 190-M.raw	2005-10-10	113.5	1.76974	Analyte	0.197	10-10-05 GB CM 190-M	-22.8478	1.31767	32.2183		773	10-10-05 GB CM 190-M.raw	2005-10-10	189.9	2.74345	Analyte	0.197	10-10-05 GB CM 190-M	3.70538
814	10-10-05 GB CM 190-R.raw	2005-10-10	113.7	1.67346	Analyte	0.169	10-10-05 GB CM 190-R	-23.0633	1.14327	32.0386		774	10-10-05 GB CM 190-R.raw	2005-10-10	190.6	2.59244	Analyte	0.169	10-10-05 GB CM 190-R	4.20932
815	10-10-05 GB CM 2171-T.raw	2005-10-10	114	1.56909	Analyte	0.18	10-10-05 GB CM 2171-T	-22.8887	1.75608	32.6703		775	10-10-05 GB CM 2171-T.raw	2005-10-10	190.4	2.47003	Analyte	0.18	10-10-05 GB CM 2171-T	1.75862
816	10-10-05 GB CM 2171-M.raw	2005-10-10	112.2	2.77571	Analyte	0.321	10-10-05 GB CM 2171-M	-23.5813	1.15441	32.05		776	10-10-05 GB CM 2171-M.raw	2005-10-10	189.7	4.30864	Analyte	0.321	10-10-05 GB CM 2171-M	1.08666
817	10-10-05 GB CM 21715-R.raw	2005-10-10	112.2	2.51327	Analyte	0.267	10-10-05 GB CM 21715-R	-23.4197	0.192979	31.0589		777	10-10-05 GB CM 21715-R.raw	2005-10-10	189.6	3.98914	Analyte	0.267	10-10-05 GB CM 21715-R	1.36784
818	10-10-05 iso-c 8542-4.raw	2005-10-10	108.8	4.53801	Iso	0.557	10-10-05 iso-c 8542-4	-10.457	-0.0352828	30.8236		778	10-10-05 iso-n 8547-4.raw	2005-10-10	189.2	4.55822	Iso	0.248	10-10-05 iso-n 8547-4	0.4
819	10-10-05 GB CM 1399-T.raw	2005-10-10	111.8	2.85353	Analyte	0.335	10-10-05 GB CM 1399-T	-17.0833	0.624429	31.5037		779	10-10-05 GB CM 1399-T.raw	2005-10-10	189.4	4.57873	Analyte	0.335	10-10-05 GB CM 1399-T	14.169
820	10-10-05 GB CM 1399-M.raw	2005-10-10	110.5	3.53943	Analyte	0.402	10-10-05 GB CM 1399-M	-14.6716	0.552355	31.4294		780	10-10-05 GB CM 1399-M.raw	2005-10-10	189.2	5.62241	Analyte	0.402	10-10-05 GB CM 1399-M	17.1215
821	10-10-05 GB CM 1399-R.raw	2005-10-10	111.4	2.85985	Analyte	0.321	10-10-05 GB CM 1399-R	-14.8512	0.557365	31.4346		781	10-10-05 GB CM 1399-R.raw	2005-10-10	189.5	4.43336	Analyte	0.321	10-10-05 GB CM 1399-R	17.4558
822	10-10-05 GB CM 1232-T.raw	2005-10-10	114	1.35835	Analyte	0.157	10-10-05 GB CM 1232-T	-23.2729	2.92446	33.8747		782	10-10-05 GB CM 1232-T.raw	2005-10-10	190.8	2.07381	Analyte	0.157	10-10-05 GB CM 1232-T	5.81286
823	10-10-05 GB CM 1232-M.raw	2005-10-10	113.2	2.00392	Analyte	0.22	10-10-05 GB CM 1232-M	-22.6495	2.01332	32.9355		783	10-10-05 GB CM 1232-M.raw	2005-10-10	190.1	3.10404	Analyte	0.22	10-10-05 GB CM 1232-M	5.91613
824	10-10-05 GB CM 1232-R.raw	2005-10-10	112.8	2.452	Analyte	0.277	10-10-05 GB CM 1232-R	-20.9348	1.18996	32.0867		784	10-10-05 GB CM 1232-R.raw	2005-10-10	190	3.86375	Analyte	0.277	10-10-05 GB CM 1232-R	7.40679
825	10-10-05 GB CM 2199-T.raw	2005-10-10	113.4	1.96054	Analyte	0.226	10-10-05 GB CM 2199-T	-23.2244	1.21694	32.1145		785	10-10-05 GB CM 2199-T.raw	2005-10-10	190	3.09207	Analyte	0.226	10-10-05 GB CM 2199-T	2.50465
826	10-10-05 GB CM 2199-M.raw	2005-10-10	114.4	1.48379	Analyte	0.165	10-10-05 GB CM 2199-M	-23.1212	1.57725	32.4859		786	10-10-05 GB CM 2199-M.raw	2005-10-10	191.1	2.38926	Analyte	0.165	10-10-05 GB CM 2199-M	3.46979
827	10-10-05 GB CM 2199-R.raw	2005-10-10	113.6	1.65534	Analyte	0.178	10-10-05 GB CM 2199-R	-22.9815	2.57242	33.5118		787	10-10-05 GB CM 2199-R.raw	2005-10-10	190.3	2.6321	Analyte	0.178	10-10-05 GB CM 2199-R	5.00988
828	10-10-05 GB CM 1444-T.raw	2005-10-10	114	1.41883	Analyte	0.153	10-10-05 GB CM 1444-T	-21.3818	3.1012	34.0569		788	10-10-05 GB CM 1444-T.raw	2005-10-10	191	2.32417	Analyte	0.153	10-10-05 GB CM 1444-T	6.21246
829	10-10-05 GB CM 1444-M.raw	2005-10-10	112.2	2.33588	Analyte	0.256	10-10-05 GB CM 1444-M	-21.194	2.08053	33.0047		789	10-10-05 GB CM 1444-M.raw	2005-10-10	189.7	3.65602	Analyte	0.256	10-10-05 GB CM 1444-M	7.24087
830	10-10-05 GB CM 1444-R.raw	2005-10-10	112	2.50458	Analyte	0.27	10-10-05 GB CM 1444-R	-18.0486	2.3512	33.2838		790	10-10-05 GB CM 1444-R.raw	2005-10-10	189.6	3.91427	Analyte	0.27	10-10-05 GB CM 1444-R	12.1909
831	10-10-05 GB CM 2317-T.raw	2005-10-10	112.4	2.46056	Analyte	0.276	10-10-05 GB CM 2317-T	-22.1154	1.69764	32.61		791	10-10-05 GB CM 2317-T.raw	2005-10-10	189.9	3.85113	Analyte	0.276	10-10-05 GB CM 2317-T	6.12948
832	10-10-05 GB CM 2314-M.raw	2005-10-10	112.8	2.38501	Analyte	0.271	10-10-05 GB CM 2314-M	-18.4784	1.76152	32.6759		792	10-10-05 GB CM 2314-M.raw	2005-10-10	189.8	3.77807	Analyte	0.271	10-10-05 GB CM 2314-M	10.3585
833	10-10-05 GB CM 2314-R.raw	2005-10-10	112.3	2.51095	Analyte	0.275	10-10-05 GB CM 2314-R	-17.499	0.926456	31.815		793	10-10-05 GB CM 2314-R.raw	2005-10-10	189.7	3.97467	Analyte	0.275	10-10-05 GB CM 2314-R	12.5837
834	10-10-05 iso-c 8542-5.raw	2005-10-10	108.5	4.63183	Iso	0.556	10-10-05 iso-c 8542-5	-10.4722	0.00767252	30.8679		794	10-10-05 iso-n 8547-5.raw	2005-10-10	189.4	4.67642	Analyte	0.242	10-10-05 iso-n 8547-5	0.26272
Interior male sectioned hairs
Sample Number	Name	Acquisition date	RT (Sec)	Height (nA)	Type	Weight (mg)	Sample Description	13C	18O	delta18O w.r.t. SMOW		Sample Number	Name	Acquisition date	RT (Sec)	Height (nA)	Type	Weight (mg)	Sample Description	N15
939	10-11-05 tin blank 4.raw	2005-10-11	142.6	0.0215288	Blank	0	10-11-05 tin blank 4	-43.1376	-40.2231	-10.6044		899	10-11-05 tin blank 4.raw	2005-10-11	232.5	0.540987	Blank	0	10-11-05 tin blank 4	-5.25923
940	10-11-05 tin blank 5.raw	2005-10-11	142.4	0.0207622	Blank	0	10-11-05 tin blank 5	-23.8319	835.372	892.012		900	10-11-05 tin blank 5.raw	2005-10-11	233.3	0.593039	Blank	0	10-11-05 tin blank 5	-3.7529
941	10-11-05 iso-c 8542-1.raw	2005-10-11	135.9	0.274705	Iso	0.503	10-11-05 iso-c 8542-1	-9.84218	3.36677	34.3307		901	10-11-05 iso-n 8547-1.raw	2005-10-11	199.2	5.44244	Iso	0.295	10-11-05 iso-n 8547-1	0.435202
942	10-11-05 iso-c 8542-2.raw	2005-10-11	135.6	0.288855	Iso	0.525	10-11-05 iso-c 8542-2	-10.1632	2.31008	33.2414		902	10-11-05 iso-n 8547-2.raw	2005-10-11	199.2	4.53598	Iso	0.247	10-11-05 iso-n 8547-2	0.202895
943	10-11-05 iso-c 8542-3.raw	2005-10-11	135.5	0.290919	Iso	0.538	10-11-05 iso-c 8542-3	-11.4046	-5.67684	25.008		903	10-11-05 iso-n 8547-3.raw	2005-10-11	199.4	4.45995	Iso	0.244	10-11-05 iso-n 8547-3	0.615089
944	10-11-05 IM GB 658-T.raw	2005-10-11	135.8	3.19518	Analyte	0.351	10-11-05 IM GB 658-T	-20.6931	727.964	781.289		904	10-11-05 IM GB 658-T.raw	2005-10-11	199.3	4.75111	Analyte	0.351	10-11-05 IM GB 658-T	2.48765
945	10-11-05 IM GB 658-M.raw	2005-10-11	135.9	2.97755	Analyte	0.316	10-11-05 IM GB 658-M	-19.5002	654.373	705.427		905	10-11-05 IM GB 658-M.raw	2005-10-11	199.1	4.43076	Analyte	0.316	10-11-05 IM GB 658-M	4.45661
946	10-11-05 IM GB 658-R.raw	2005-10-11	136	3.12138	Analyte	0.337	10-11-05 IM GB 658-R	-18.7918	584.312	633.204		906	10-11-05 IM GB 658-R.raw	2005-10-11	199.1	4.6672	Analyte	0.337	10-11-05 IM GB 658-R	5.14945
947	10-11-05 IM GB 398-T.raw	2005-10-11	138.1	1.6935	Analyte	0.182	10-11-05 IM GB 398-T	-19.6673	522.888	569.884		907	10-11-05 IM GB 398-T.raw	2005-10-11	200.3	2.52008	Analyte	0.182	10-11-05 IM GB 398-T	2.66836
948	10-11-05 IM GB 398-M.raw	2005-10-11	137.9	2.02445	Analyte	0.212	10-11-05 IM GB 398-M	-18.8122	464.474	509.668		908	10-11-05 IM GB 398-M.raw	2005-10-11	200.2	3.09718	Analyte	0.212	10-11-05 IM GB 398-M	3.08614
949	10-11-05 IM GB 398-R.raw	2005-10-11	138.9	1.44195	Analyte	0.158	10-11-05 IM GB 398-R	-18.5381	409.953	453.465		909	10-11-05 IM GB 398-R.raw	2005-10-11	201.6	2.25653	Analyte	0.158	10-11-05 IM GB 398-R	3.53915
950	10-11-05 IM GB 616-T.raw	2005-10-11	138.2	1.53732	Analyte	0.257	10-11-05 IM GB 616-T	-20.2138	360.101	402.073		910	10-11-05 IM GB 616-T.raw	2005-10-11	200.3	2.33531	Analyte	0.257	10-11-05 IM GB 616-T	2.80908
951	10-11-05 IM GB 616-M.raw	2005-10-11	136.7	2.672	Analyte	0.288	10-11-05 IM GB 616-M	-19.9576	310.408	350.847		911	10-11-05 IM GB 616-M.raw	2005-10-11	199.3	3.88726	Analyte	0.288	10-11-05 IM GB 616-M	4.8015
952	10-11-05 IM GB 616-R.raw	2005-10-11	137.3	2.29103	Analyte	0.164	10-11-05 IM GB 616-R	-20.1226	268.236	307.373		912	10-11-05 IM GB 616-R.raw	2005-10-11	199.7	3.34111	Analyte	0.164	10-11-05 IM GB 616-R	6.07322
953	10-11-05 IM GB 969-T.raw	2005-10-11	135.3	3.60029	Analyte	0.403	10-11-05 IM GB 969-T	-19.0779	226.091	263.929		913	10-11-05 IM GB 969-T.raw	2005-10-11	199.4	5.34797	Analyte	0.403	10-11-05 IM GB 969-T	2.48571
954	10-11-05 IM GB 969-M.raw	2005-10-11	135.4	3.57473	Analyte	0.397	10-11-05 IM GB 969-M	-18.8839	186.977	223.608		914	10-11-05 IM GB 969-M.raw	2005-10-11	199.4	5.22358	Analyte	0.397	10-11-05 IM GB 969-M	2.78993
955	10-11-05 IM GB 969-R.raw	2005-10-11	136.6	2.89519	Analyte	0.309	10-11-05 IM GB 969-R	-19.1956	151.576	187.113		915	10-11-05 IM GB 969-R.raw	2005-10-11	199.4	4.30671	Analyte	0.309	10-11-05 IM GB 969-R	3.66133
956	10-11-05 IM GB 1858-T.raw	2005-10-11	139	1.46632	Analyte	0.158	10-11-05 IM GB 1858-T	-20.3834	118.402	152.916		916	10-11-05 IM GB 1858-T.raw	2005-10-11	201.2	2.27955	Analyte	0.158	10-11-05 IM GB 1858-T	2.07501
957	10-11-05 IM GB 1858-M.raw	2005-10-11	139.9	1.07584	Analyte	0.11	10-11-05 IM GB 1858-M	-20.578	86.3733	119.899		917	10-11-05 IM GB 1858-M.raw	2005-10-11	202.8	1.72405	Analyte	0.11	10-11-05 IM GB 1858-M	3.06883
958	10-11-05 IM GB 1858-R.raw	2005-10-11	139.6	1.13785	Analyte	0.109	10-11-05 IM GB 1858-R	-21.2171	57.6444	90.2833		918	10-11-05 IM GB 1858-R.raw	2005-10-11	201.4	1.7448	Analyte	0.109	10-11-05 IM GB 1858-R	3.61392
959	10-11-05 iso-c 8542-4.raw	2005-10-11	133.9	4.447	Iso	0.53	10-11-05 iso-c 8542-4	-9.6786	27.0584	58.7534		919	10-11-05 iso-n 8547-4.raw	2005-10-11	199.2	5.4684	Iso	0.299	10-11-05 iso-n 8547-4	0.4
960	10-11-05 IM GB 543-T.raw	2005-10-11	136	3.36158	Analyte	0.388	10-11-05 IM GB 543-T	-23.2767	-0.63113	30.2094		920	10-11-05 IM GB 543-T.raw	2005-10-11	199.4	4.99481	Analyte	0.388	10-11-05 IM GB 543-T	3.66851
961	10-11-05 IM GB 453-M.raw	2005-10-11	137.8	2.29685	Analyte	0.252	10-11-05 IM GB 453-M	-23.3617	0.301876	31.1712		921	10-11-05 IM GB 453-M.raw	2005-10-11	200.1	3.49007	Analyte	0.252	10-11-05 IM GB 453-M	3.34171
962	10-11-05 IM GB 453-R.raw	2005-10-11	138.3	2.12269	Analyte	0.231	10-11-05 IM GB 453-R	-22.812	1.42001	32.3238		922	10-11-05 IM GB 453-R.raw	2005-10-11	200.5	3.26052	Analyte	0.231	10-11-05 IM GB 453-R	4.42645
963	10-11-05 IM GB 469-T.raw	2005-10-11	138.7	1.90543	Analyte	0.216	10-11-05 IM GB 469-T	-23.227	1.80507	32.7208		923	10-11-05 IM GB 469-T.raw	2005-10-11	200.4	2.91384	Analyte	0.216	10-11-05 IM GB 469-T	2.6037
964	10-11-05 IM GB 469-M.raw	2005-10-11	137.8	2.52917	Analyte	0.282	10-11-05 IM GB 469-M	-22.8279	1.3445	32.246		924	10-11-05 IM GB 469-M.raw	2005-10-11	200.4	3.80758	Analyte	0.282	10-11-05 IM GB 469-M	2.97516
965	10-11-05 IM GB 469-R.raw	2005-10-11	137.6	2.40644	Analyte	0.271	10-11-05 IM GB 469-R	-22.351	1.50654	32.413		925	10-11-05 IM GB 469-R.raw	2005-10-11	199.9	3.61255	Analyte	0.271	10-11-05 IM GB 469-R	3.50369
966	10-11-05 IM GB 1933-T.raw	2005-10-11	140	1.1851	Analyte	0.136	10-11-05 IM GB 1933-T	-23.4329	1.93281	32.8525		926	10-11-05 IM GB 1933-T.raw	2005-10-11	202.6	1.89725	Analyte	0.136	10-11-05 IM GB 1933-T	2.66356
967	10-11-05 IM GB 1933-M.raw	2005-10-11	138.4	1.75875	Analyte	0.184	10-11-05 IM GB 1933-M	-23.3829	2.94209	33.8929		927	10-11-05 IM GB 1933-M.raw	2005-10-11	200.6	2.65564	Analyte	0.184	10-11-05 IM GB 1933-M	3.64356
968	10-11-05 IM GB 1933-R.raw	2005-10-11	138.5	1.92995	Analyte	0.21	10-11-05 IM GB 1933-R	-23.6425	2.73723	33.6817		928	10-11-05 IM GB 1933-R.raw	2005-10-11	200.4	2.88087	Analyte	0.21	10-11-05 IM GB 1933-R	3.705
969	10-11-05 IM GB 1022-T.raw	2005-10-11	139.6	1.61278	Analyte	0.164	10-11-05 IM GB 1022-T	-23.1365	3.13818	34.095		929	10-11-05 IM GB 1022-T.raw	2005-10-11	201.4	2.45483	Analyte	0.164	10-11-05 IM GB 1022-T	3.12617
970	10-11-05 IM GB 1022-M.raw	2005-10-11	138.1	2.09133	Analyte	0.233	10-11-05 IM GB 1022-M	-22.7501	2.33924	33.2714		930	10-11-05 IM GB 1022-M.raw	2005-10-11	200.3	3.15673	Analyte	0.233	10-11-05 IM GB 1022-M	3.24633
971	10-11-05 IM GB 1022-R.raw	2005-10-11	137.5	2.50989	Analyte	0.28	10-11-05 IM GB 1022-R	-23.762	1.91695	32.8361		931	10-11-05 IM GB 1022-R.raw	2005-10-11	199.9	3.77569	Analyte	0.28	10-11-05 IM GB 1022-R	3.49777
972	10-11-05 IM GB 1866-T.raw	2005-10-11	136	3.49824	Analyte	0.395	10-11-05 IM GB 1866-T	-23.2585	0.4565	31.3306		932	10-11-05 IM GB 1866-T.raw	2005-10-11	199.7	5.21119	Analyte	0.395	10-11-05 IM GB 1866-T	2.46042
973	10-11-05 IM GB 1866-M.raw	2005-10-11	136.1	3.20385	Analyte	0.343	10-11-05 IM GB 1866-M	-23.2803	0.577335	31.4552		933	10-11-05 IM GB 1866-M.raw	2005-10-11	199.7	4.72622	Analyte	0.343	10-11-05 IM GB 1866-M	3.9059
974	10-11-05 IM GB 1866-R.raw	2005-10-11	137.3	2.82665	Analyte	0.32	10-11-05 IM GB 1866-R	-23.0737	1.59412	32.5033		934	10-11-05 IM GB 1866-R.raw	2005-10-11	200.1	4.265	Analyte	0.32	10-11-05 IM GB 1866-R	5.17861
975	10-11-05 iso-c 8542-5.raw	2005-10-11	134.5	4.36593	Iso	0.515	10-11-05 iso-c 8542-5	-10.4667	-0.0806211	30.7769		935	10-11-05 iso-n 8547-5.raw	2005-10-11	199.7	4.8275	Iso	0.252	10-11-05 iso-n 8547-5	0.4
															143.1	0.0207638				22391.5
Grizzly prey meat, hair, and skins
Sample Number	Name	Acquisition date	RT (Sec)	Height (nA)	Type	Weight (mg)	Sample Description	13C	18O	delta18O w.r.t. SMOW		Sample Number	Name	Acquisition date	RT (Sec)	Height (nA)	Type	Weight (mg)	Sample Description	N15
1078	10-12-05 tin blank 4.raw	2005-10-12	94.3	0.0263441	Blank	0	10-12-05 tin blank 4	-38.4256	15.3565	46.6904		1045	10-12-05 tin blank 4.raw	2005-10-12	203.4	0.636975	Blank	0	10-12-05 tin blank 4	-6.2301
1079	10-12-05 tin blank 5.raw	2005-10-12	95.2	0.0312696	Blank	0	10-12-05 tin blank 5	-24.6719	13.716	44.9993		1046	10-12-05 tin blank 5.raw	2005-10-12	202.7	0.575178	Blank	0	10-12-05 tin blank 5	-4.83385
1080	10-12-05 iso-c 8542-1.raw	2005-10-12	87.4	5.24982	Iso	0.512	10-12-05 iso-c 8542-1	-10.5608	1.36607	32.2682		1047	10-12-05 iso-n 8547-1.raw	2005-10-12	173.8	4.52728	Iso	0.222	10-12-05 iso-n 8547-1	0.217703
1081	10-12-05 iso-c 8542-2.raw	2005-10-12	87.5	5.05985	Iso	0.498	10-12-05 iso-c 8542-2	-10.4284	-0.64298	30.1972		1048	10-12-05 iso-n 8547-2.raw	2005-10-12	174	5.01839	Iso	0.249	10-12-05 iso-n 8547-2	0.290069
1082	10-12-05 iso-c 8542-3.raw	2005-10-12	87.1	5.37124	Iso	0.522	10-12-05 iso-c 8542-3	-10.4208	-0.723086	30.1146		1049	10-12-05 iso-n 8547-3.raw	2005-10-12	173.6	4.0949	Iso	0.202	10-12-05 iso-n 8547-3	0.699946
1083	10-12-05 MOOSE-1.raw	2005-10-12	86.4	5.95556	Analyte	0.492	10-12-05 MOOSE-1	-27.0294	0.0516109	30.9132		1050	10-12-05 MOOSE-1.raw	2005-10-12	173.9	6.73203	Analyte	0.492	10-12-05 MOOSE-1	0.672418
1084	10-12-05 MOOSE-2.raw	2005-10-12	86.4	5.7707	Analyte	0.498	10-12-05 MOOSE-2	-27.0806	-0.124509	30.7316		1051	10-12-05 MOOSE-2.raw	2005-10-12	173.8	6.61009	Analyte	0.498	10-12-05 MOOSE-2	1.87479
1085	10-12-05 MARMOT-100.raw	2005-10-12	86.7	5.5063	Analyte	0.453	10-12-05 MARMOT-100	-25.7255	-0.221361	30.6318		1052	10-12-05 MARMOT-100.raw	2005-10-12	174	5.4126	Analyte	0.453	10-12-05 MARMOT-100	2.68341
1086	10-12-05 MARMOT-101.raw	2005-10-12	86.7	5.51627	Analyte	0.452	10-12-05 MARMOT-101	-26.5833	-0.21308	30.6403		1053	10-12-05 MARMOT-101.raw	2005-10-12	173.8	5.87174	Analyte	0.452	10-12-05 MARMOT-101	2.75164
1087	10-12-05 SS-1 MEAT.raw	2005-10-12	86.6	5.86878	Analyte	0.46	10-12-05 SS-1 MEAT	-23.1795	-1.02546	29.8029		1054	10-12-05 SS-1 MEAT.raw	2005-10-12	174.3	5.23697	Analyte	0.46	10-12-05 SS-1 MEAT	10.4054
1088	10-12-05 SS-2 MEAT.raw	2005-10-12	86.5	5.57708	Analyte	0.458	10-12-05 SS-2 MEAT	-19.5437	-0.701078	30.1373		1055	10-12-05 SS-2 MEAT.raw	2005-10-12	174.2	5.50608	Analyte	0.458	10-12-05 SS-2 MEAT	13.165
1089	10-12-05 SS-3 MEAT.raw	2005-10-12	86.8	5.59223	Analyte	0.459	10-12-05 SS-3 MEAT	-21.5777	-1.04824	29.7794		1056	10-12-05 SS-3 MEAT.raw	2005-10-12	174.2	5.62955	Analyte	0.459	10-12-05 SS-3 MEAT	10.4977
1090	10-12-05 iso-c 8542-4.raw	2005-10-12	87.9	4.99108	Iso	0.498	10-12-05 iso-c 8542-4	-10.4574	-0.0119849	30.8476		1057	10-12-05 iso-n 8547-4.raw	2005-10-12	173.8	4.0798	Iso	0.208	10-12-05 iso-n 8547-4	0.4
1091	10-12-05 SS-4 MEAT.raw	2005-10-12	87.7	5.23615	Analyte	0.46	10-12-05 SS-4 MEAT	-20.9877	-1.19838	29.6246		1058	10-12-05 SS-4 MEAT.raw	2005-10-12	174.3	6.16076	Analyte	0.46	10-12-05 SS-4 MEAT	9.98018
1092	10-12-05 SS-5 MEAT.raw	2005-10-12	87.5	4.96174	Analyte	0.41	10-12-05 SS-5 MEAT	-19.1495	-0.769319	30.0669		1059	10-12-05 SS-5 MEAT.raw	2005-10-12	174.3	4.5381	Analyte	0.41	10-12-05 SS-5 MEAT	13.3744
1093	10-12-05 SS-6 MEAT.raw	2005-10-12	86.5	5.70041	Analyte	0.466	10-12-05 SS-6 MEAT	-20.3413	-0.671437	30.1678		1060	10-12-05 SS-6 MEAT.raw	2005-10-12	173.8	5.7629	Analyte	0.466	10-12-05 SS-6 MEAT	12.6047
1094	10-12-05 KOK-1 MEAT.raw	2005-10-12	86.9	5.49933	Analyte	0.436	10-12-05 KOK-1 MEAT	-38.3639	-0.796867	30.0385		1061	10-12-05 KOK-1 MEAT.raw	2005-10-12	174.3	4.56825	Analyte	0.436	10-12-05 KOK-1 MEAT	14.0916
1095	10-12-05 KOK-2 MEAT.raw	2005-10-12	86.5	5.63974	Analyte	0.455	10-12-05 KOK-2 MEAT	-38.2764	-1.00559	29.8234		1062	10-12-05 KOK-2 MEAT.raw	2005-10-12	174.2	4.40816	Analyte	0.455	10-12-05 KOK-2 MEAT	13.2346
1096	10-12-05 SS-1 SKIN.raw	2005-10-12	87.8	4.91737	Analyte	0.442	10-12-05 SS-1 SKIN	-21.3178	-0.39541	30.4524		1063	10-12-05 SS-1 SKIN.raw	2005-10-12	174.4	5.22356	Analyte	0.442	10-12-05 SS-1 SKIN	10.0031
1097	10-12-05 SS-2 SKIN.raw	2005-10-12	86.5	5.83186	Analyte	0.43	10-12-05 SS-2 SKIN	-19.9332	-1.3817	29.4357		1064	10-12-05 SS-2 SKIN.raw	2005-10-12	174.2	4.78371	Analyte	0.43	10-12-05 SS-2 SKIN	12.9013
1098	10-12-05 SS-3 SKIN.raw	2005-10-12	85.2	6.47308	Analyte	0.5	10-12-05 SS-3 SKIN	-22.6797	-2.1306	28.6636		1065	10-12-05 SS-3 SKIN.raw	2005-10-12	174.2	4.89205	Analyte	0.5	10-12-05 SS-3 SKIN	10.2715
1099	10-12-05 SS-4 SKIN.raw	2005-10-12	87.3	5.22318	Analyte	0.443	10-12-05 SS-4 SKIN	-19.8254	-1.31232	29.5072		1066	10-12-05 SS-4 SKIN.raw	2005-10-12	173.9	6.81047	Analyte	0.443	10-12-05 SS-4 SKIN	8.73496
1100	10-12-05 SS-5 SKIN.raw	2005-10-12	86.9	6.07268	Analyte	0.42	10-12-05 SS-5 SKIN	-21.6779	-1.29816	29.5218		1067	10-12-05 SS-5 SKIN.raw	2005-10-12	176.5	2.97089	Analyte	0.42	10-12-05 SS-5 SKIN	13.0547
1101	10-12-05 SS-6 SKIN.raw	2005-10-12	86	6.24608	Analyte	0.43	10-12-05 SS-6 SKIN	-22.1994	-1.25938	29.5618		1068	10-12-05 SS-6 SKIN.raw	2005-10-12	174.7	4.17629	Analyte	0.43	10-12-05 SS-6 SKIN	13.068
1102	10-12-05 KOK-1 SKIN.raw	2005-10-12	85.4	6.70548	Analyte	0.461	10-12-05 KOK-1 SKIN	-40.3968	-0.862683	29.9707		1069	10-12-05 KOK-1 SKIN.raw	2005-10-12	174.4	3.88971	Analyte	0.461	10-12-05 KOK-1 SKIN	12.0564
1103	10-12-05 KOK-2 SKIN.raw	2005-10-12	85.5	6.64689	Analyte	0.472	10-12-05 KOK-2 SKIN	-39.5538	-1.23585	29.586		1070	10-12-05 KOK-2 SKIN.raw	2005-10-12	175.1	3.77775	Analyte	0.472	10-12-05 KOK-2 SKIN	13.6803
1104	10-12-05 MO-1 hair.raw	2005-10-12	86.4	5.66608	Analyte	0.49	10-12-05 MO-1 hair	-26.8947	-0.583638	30.2584		1071	10-12-05 MO-1 hair.raw	2005-10-12	173.7	6.94295	Analyte	0.49	10-12-05 MO-1 hair	2.93858
1105	10-12-05 MO-2 hair.raw	2005-10-12	83.4	8.09397	Analyte	0.722	10-12-05 MO-2 hair	-26.0896	-2.54378	28.2377		1072	10-12-05 MO-2 hair.raw	2005-10-12	173.6	10.19	Analyte	0.722	10-12-05 MO-2 hair	4.04343
1106	10-12-05 M-100 hair.raw	2005-10-12	87.6	4.9372	Analyte	0.454	10-12-05 M-100 hair	-23.3337	-0.819765	30.0149		1073	10-12-05 M-100 hair.raw	2005-10-12	174	6.43925	Analyte	0.454	10-12-05 M-100 hair	4.82937
1107	10-12-05 iso-c 8542-5.raw	2005-10-12	86.9	5.41486	Iso	0.529	10-12-05 iso-c 8542-5	-10.4748	0.0392743	30.9005		1074	10-12-05 iso-n 8547-5.raw	2005-10-12	174.2	4.76839	Iso	0.234	10-12-05 iso-n 8547-5	0.4
Skunk cabbage and huckleberries
Sample Number	Name	Acquisition date	RT (Sec)	Height (nA)	Type	Weight (mg)	Sample Description	13C	18O	delta18O w.r.t. SMOW		Sample Number	Name	Acquisition date	RT (Sec)	Height (nA)	Type	Weight (mg)	Sample Description	N15
1266	10-13-05 tin blank 2.raw	2005-10-13	94.9	0.0210243	Blank	0	10-13-05 tin blank 2	-32.2697	-1.51288	29.3004		1249	10-13-05 tin blank 2.raw	2005-10-13	174.4	0.606153	Blank	0	10-13-05 tin blank 2	-2.90429
1267	10-13-05 tin blank 3.raw	2005-10-13	95.1	0.0227125	Blank	0	10-13-05 tin blank 3	-23.4919	7.1268	38.2067		1250	10-13-05 tin blank 3.raw	2005-10-13	173.4	0.624953	Blank	0	10-13-05 tin blank 3	-2.76847
1268	10-13-05 iso-c 8542-1.raw	2005-10-13	88.4	4.44786	Iso	0	10-13-05 iso-c 8542-1	-10.4902	-0.162905	30.6921		1251	10-13-05 iso-n 8547-1.raw	2005-10-13	150.1	4.89967	Iso	0.232	10-13-05 iso-n 8547-1	0.427704
1269	10-13-05 iso-c 8542-2.raw	2005-10-13	88.5	3.85439	Iso	0	10-13-05 iso-c 8542-2	-10.4498	0.162905	31.0279		1252	10-13-05 iso-n 8547-2.raw	2005-10-13	150.2	4.56318	Iso	0.211	10-13-05 iso-n 8547-2	0.428353
1270	10-13-05 skunk cab-1.raw	2005-10-13	82.4	8.65957	Analyte	1	10-13-05 skunk cab-1	-33.1386	-4.15802	26.5737		1253	10-13-05 skunk cab-1.raw	2005-10-13	150.9	4.29648	Analyte	1	10-13-05 skunk cab-1	3.5897
1271	10-13-05 skunk cab-2.raw	2005-10-13	82.4	8.67593	Analyte	1	10-13-05 skunk cab-2	-30.7305	-4.42825	26.2951		1254	10-13-05 skunk cab-2.raw	2005-10-13	150.6	5.03193	Analyte	1	10-13-05 skunk cab-2	4.57362
1272	10-13-05 skunk cab-3.raw	2005-10-13	82.9	8.60966	Analyte	1	10-13-05 skunk cab-3	-29.379	-5.00166	25.704		1255	10-13-05 skunk cab-3.raw	2005-10-13	151.3	4.4761	Analyte	1	10-13-05 skunk cab-3	5.84088
1273	10-13-05 skunk cab-4.raw	2005-10-13	82.8	8.22891	Analyte	1	10-13-05 skunk cab-4	-25.4828	-4.43696	26.2861		1256	10-13-05 skunk cab-4.raw	2005-10-13	150.5	5.68465	Analyte	1	10-13-05 skunk cab-4	3.93636
1274	10-13-05 skunk cab-5.raw	2005-10-13	81.8	8.81586	Analyte	1	10-13-05 skunk cab-5	-27.7204	-4.84683	25.8636		1257	10-13-05 skunk cab-5.raw	2005-10-13	150.2	6.09229	Analyte	1	10-13-05 skunk cab-5	2.55337
1275	10-13-05 skunk cab-6.raw	2005-10-13	82.4	8.60503	Analyte	1	10-13-05 skunk cab-6	-30.146	-4.81963	25.8916		1258	10-13-05 skunk cab-6.raw	2005-10-13	150.8	4.24447	Analyte	1	10-13-05 skunk cab-6	2.5482
1276	10-13-05 skunk cab-7.raw	2005-10-13	82	8.97444	Analyte	1	10-13-05 skunk cab-7	-33.2635	-6.09932	24.5725		1259	10-13-05 skunk cab-7.raw	2005-10-13	150.6	6.22709	Analyte	1	10-13-05 skunk cab-7	4.11971
1277	10-13-05 skunk cab-8.raw	2005-10-13	81.9	9.20405	Analyte	1	10-13-05 skunk cab-8	-32.2886	-5.34502	25.35		1260	10-13-05 skunk cab-8.raw	2005-10-13	150.8	5.72476	Analyte	1	10-13-05 skunk cab-8	0.773757
1278	10-13-05 Huckel-1.raw	2005-10-13	28.8	4.92699	Analyte	4.027	10-13-05 Huckel-1	-29.7797	-10.8371	19.6885		1261	10-13-05 Huckel-1.raw	2005-10-13	112.4	4.36605	Analyte	4.027	10-13-05 Huckel-1	-0.895145
1279	1-13-05 iso-c 8542-3.raw	2005-10-13	88	4.1573	Iso	0	1-13-05 iso-c 8542-3	-10.4522	-0.0124601	30.8472		1262	1-13-05 iso-n 8547-3.raw	2005-10-13	149.7	5.26781	Iso	0.24	1-13-05 iso-n 8547-3	0.4
Miscellaneous whole grizzly hairs
Sample Number	Name	Acquisition date	RT (Sec)	Height (nA)	Type	Weight (mg)	Sample Description	13C	18O	delta18O w.r.t. SMOW		Sample Number	Name	Acquisition date	RT (Sec)	Height (nA)	Type	Weight (mg)	Sample Description	N15
107	10-25-05 tin blank 1.raw	2005-10-25	103	0.0298989	Blank	0	10-25-05 tin blank 1	-33.3977	-8.29686	22.3071		156	10-25-05 tin blank 1.raw	2005-10-25	214.9	0.558997	Blank	0	10-25-05 tin blank 1	-5.07317
108	10-25-05 tin blank 2.raw	2005-10-25	102.8	0.0274483	Blank	0	10-25-05 tin blank 2	-22.6567	-2.78678	27.9872		157	10-25-05 tin blank 2.raw	2005-10-25	215.2	0.668002	Blank	0	10-25-05 tin blank 2	-5.13047
109	10-25-05 tin blank 3.raw	2005-10-25	102.7	0.0283471	Blank	0	10-25-05 tin blank 3	-34.0394	-3.64481	27.1027		158	10-25-05 tin blank 3.raw	2005-10-25	215.4	0.647351	Blank	0	10-25-05 tin blank 3	-4.50444
110	10-25-05 iso-c 8542-1.raw	2005-10-25	96.4	3.65179	Iso	0.415	10-25-05 iso-c 8542-1	-10.47	-4.40488e-19	30.86		159	10-25-05 iso-n 8547-1.raw	2005-10-25	183.1	4.72088	Iso	0.249	10-25-05 iso-n 8547-1	0.292057
111	10-25-05 iso-c 8542-2.raw	2005-10-25	96.4	3.69982	Analyte	0.416	10-25-05 iso-c 8542-2	-10.5378	0.48228	31.3572		160	10-25-05 iso-n 8547-2.raw	2005-10-25	182.9	4.23552	Iso	0.224	10-25-05 iso-n 8547-2	0.530908
112	10-25-05 CM GB 198a.raw	2005-10-25	89.2	8.12771	Analyte	0.877	10-25-05 CM GB 198a	-22.9174	-3.37921	27.3765		161	10-25-05 CM GB 198a.raw	2005-10-25	182.6	12.1723	Analyte	0.877	10-25-05 CM GB 198a	3.20824
113	10-25-05 CM GB 198b.raw	2005-10-25	91.8	6.80754	Analyte	0.732	10-25-05 CM GB 198b	-22.9516	-2.85376	27.9182		162	10-25-05 CM GB 198b.raw	2005-10-25	182.9	10.0731	Analyte	0.732	10-25-05 CM GB 198b	3.17256
114	10-25-05 CM GB 198c.raw	2005-10-25	93	6.01001	Analyte	0.641	10-25-05 CM GB 198c	-22.9489	-2.31462	28.474		163	10-25-05 CM GB 198c.raw	2005-10-25	183	8.9051	Analyte	0.641	10-25-05 CM GB 198c	3.23536
115	10-25-05 CM GB 160.raw	2005-10-25	96.9	3.94173	Analyte	0.42	10-25-05 CM GB 160	-23.4183	-0.466614	30.379		164	10-25-05 CM GB 160.raw	2005-10-25	183.6	5.72053	Analyte	0.42	10-25-05 CM GB 160	2.15627
116	10-25-05 CM GB 558.raw	2005-10-25	92.4	6.58524	Analyte	0.722	10-25-05 CM GB 558	-21.9887	-2.91536	27.8547		165	10-25-05 CM GB 558.raw	2005-10-25	183.2	9.85466	Analyte	0.722	10-25-05 CM GB 558	6.79284
117	10-25-05 CM GB 1798.raw	2005-10-25	93.6	5.97461	Analyte	0.654	10-25-05 CM GB 1798	-21.3285	-2.44085	28.3438		166	10-25-05 CM GB 1798.raw	2005-10-25	183.4	8.96572	Analyte	0.654	10-25-05 CM GB 1798	7.52529
118	10-25-05 CM GB 1535.raw	2005-10-25	97.8	3.05707	Analyte	0.319	10-25-05 CM GB 1535	-18.9847	0.33033	31.2005		167	10-25-05 CM GB 1535.raw	2005-10-25	183.4	4.57663	Analyte	0.319	10-25-05 CM GB 1535	10.5924
119	10-25-05 CM GB 1812.raw	2005-10-25	96	4.32272	Analyte	0.436	10-25-05 CM GB 1812	-22.5258	-0.108956	30.7477		168	10-25-05 CM GB 1812.raw	2005-10-25	183.5	6.54046	Analyte	0.436	10-25-05 CM GB 1812	4.40588
120	10-25-05 CM GB 1081.raw	2005-10-25	92.4	6.72167	Analyte	0.728	10-25-05 CM GB 1081	-23.324	-3.05433	27.7114		169	10-25-05 CM GB 1081.raw	2005-10-25	183.1	9.98456	Analyte	0.728	10-25-05 CM GB 1081	2.82782
121	10-25-05 CM GB 1744.raw	2005-10-25	97.4	3.51405	Analyte	0.382	10-25-05 CM GB 1744	-21.5311	-0.134394	30.7215		170	10-25-05 CM GB 1744.raw	2005-10-25	183.5	5.24065	Analyte	0.382	10-25-05 CM GB 1744	7.95058
122	10-25-05 CM GB 2253.raw	2005-10-25	97.6	3.53168	Analyte	0.384	10-25-05 CM GB 2253	-17.8058	-0.788698	30.047		171	10-25-05 CM GB 2253.raw	2005-10-25	183.4	5.2565	Analyte	0.384	10-25-05 CM GB 2253	13.2642
123	10-25-05 CM GB 2232.raw	2005-10-25	89.5	8.6271	Analyte	0.95	10-25-05 CM GB 2232	-22.9695	-5.42367	25.269		172	10-25-05 CM GB 2232.raw	2005-10-25	183.3	13.0604	Analyte	0.95	10-25-05 CM GB 2232	4.07253
124	10-25-05 CM GB 2091.raw	2005-10-25	90.6	7.93476	Analyte	0.877	10-25-05 CM GB 2091	-21.6859	-5.34294	25.3522		173	10-25-05 CM GB 2091.raw	2005-10-25	183.2	12.0219	Analyte	0.877	10-25-05 CM GB 2091	7.40606
125	10-25-05 CM GB 1587.raw	2005-10-25	93	6.44033	Analyte	0.702	10-25-05 CM GB 1587	-22.2612	-4.515	26.2057		174	10-25-05 CM GB 1587.raw	2005-10-25	183.4	9.57628	Analyte	0.702	10-25-05 CM GB 1587	4.15609
126	10-25-05 CM GB 1233.raw	2005-10-25	97.1	3.71704	Analyte	0.401	10-25-05 CM GB 1233	-20.9025	-1.19583	29.6273		175	10-25-05 CM GB 1233.raw	2005-10-25	183.3	5.48539	Analyte	0.401	10-25-05 CM GB 1233	7.45972
127	10-25-05 CM GB 1436.raw	2005-10-25	97.9	3.28499	Analyte	0.543	10-25-05 CM GB 1436	-17.3737	-0.598803	30.2427		176	10-25-05 CM GB 1436.raw	2005-10-25	183.7	4.87865	Analyte	0.543	10-25-05 CM GB 1436	13.4932
128	10-25-05 CM GB 2287.raw	2005-10-25	96.3	4.45451	Analyte	0.473	10-25-05 CM GB 2287	-22.4814	-2.35246	28.4349		177	10-25-05 CM GB 2287.raw	2005-10-25	183.6	6.63492	Analyte	0.473	10-25-05 CM GB 2287	4.54224
129	10-25-05 iso-c 8542-3.raw	2005-10-25	97.4	3.6165	Iso	0.432	10-25-05 iso-c 8542-3	-10.4576	0.0929415	30.9558		178	10-25-05 iso-n 8547-3.raw	2005-10-25	184.1	4.26811	Iso	0.23	10-25-05 iso-n 8547-3	0.231372
130	10-25-05 iso-c 8542-4.raw	2005-10-25	97	3.86895	Analyte	0.447	10-25-05 iso-c 8542-4	-10.3555	-1.77196	29.0334		179	10-25-05 iso-n 8547-4.raw	2005-10-25	184	4.35396	Iso	0.219	10-25-05 iso-n 8547-4	0.550969
131	10-25-05 IM GB 1885.raw	2005-10-25	92.8	6.49206	Analyte	0.707	10-25-05 IM GB 1885	-16.5353	-4.22736	26.5022		180	10-25-05 IM GB 1885.raw	2005-10-25	183.5	9.73385	Analyte	0.707	10-25-05 IM GB 1885	14.5446
132	10-25-05 IM GB 759.raw	2005-10-25	97.9	3.42299	Analyte	0.367	10-25-05 IM GB 759	-23.5622	-0.665927	30.1735		181	10-25-05 IM GB 759.raw	2005-10-25	183.9	5.09748	Analyte	0.367	10-25-05 IM GB 759	4.15307
133	10-25-05 CF GB 1309.raw	2005-10-25	98.3	2.96036	Analyte	0.307	10-25-05 CF GB 1309	-22.8621	0.103082	30.9663		182	10-25-05 CF GB 1309.raw	2005-10-25	183.9	4.43709	Analyte	0.307	10-25-05 CF GB 1309	4.3438
134	10-25-05 CF GB 2248.raw	2005-10-25	98.6	2.97901	Analyte	0.318	10-25-05 CF GB 2248	-21.4377	0.633304	31.5128		183	10-25-05 CF GB 2248.raw	2005-10-25	184.1	4.47882	Analyte	0.318	10-25-05 CF GB 2248	6.50186
135	10-25-05 CF GB 1441.raw	2005-10-25	99.6	2.37608	Analyte	0.256	10-25-05 CF GB 1441	-25.2223	1.30795	32.2083		184	10-25-05 CF GB 1441.raw	2005-10-25	184.6	3.50848	Analyte	0.256	10-25-05 CF GB 1441	1.57156
136	10-25-05 CF GB 1794.raw	2005-10-25	99.2	2.61473	Analyte	0.296	10-25-05 CF GB 1794	-19.4165	0.752466	31.6357		185	10-25-05 CF GB 1794.raw	2005-10-25	184.1	3.93748	Analyte	0.296	10-25-05 CF GB 1794	9.75583
137	10-25-05 CF GB 2273.raw	2005-10-25	99.6	2.42611	Analyte	0.254	10-25-05 CF GB 2273	-16.5846	0.828615	31.7142		186	10-25-05 CF GB 2273.raw	2005-10-25	184.2	3.6146	Analyte	0.254	10-25-05 CF GB 2273	15.0976
138	10-25-05 CF GB 1002.raw	2005-10-25	89	9.17288	Analyte	1.014	10-25-05 CF GB 1002	-23.6763	-7.03791	23.6049		187	10-25-05 CF GB 1002.raw	2005-10-25	183.7	14.1917	Analyte	1.014	10-25-05 CF GB 1002	1.74008
139	10-25-05 CF GB 2112.raw	2005-10-25	94.3	5.7324	Analyte	0.641	10-25-05 CF GB 2112	-20.711	-4.69048	26.0248		188	10-25-05 CF GB 2112.raw	2005-10-25	183.7	8.55244	Analyte	0.641	10-25-05 CF GB 2112	7.53263
140	10-25-05 CF GB 2021.raw	2005-10-25	94.7	5.52269	Analyte	0.606	10-25-05 CF GB 2021	-19.9632	-3.67959	27.0669		189	10-25-05 CF GB 2021.raw	2005-10-25	184.1	8.40957	Analyte	0.606	10-25-05 CF GB 2021	8.30843
141	10-25-05 CF GB 1833.raw	2005-10-25	95	5.43338	Analyte	0.605	10-25-05 CF GB 1833	-21.0341	-3.54536	27.2052		190	10-25-05 CF GB 1833.raw	2005-10-25	183.8	8.1551	Analyte	0.605	10-25-05 CF GB 1833	7.65728
142	10-25-05 CF GB 1428.raw	2005-10-25	97.2	3.8262	Analyte	0.417	10-25-05 CF GB 1428	-21.3432	-1.44432	29.3711		191	10-25-05 CF GB 1428.raw	2005-10-25	184	5.89296	Analyte	0.417	10-25-05 CF GB 1428	6.73193
143	10-25-05 CF GB 2027.raw	2005-10-25	96.5	4.26654	Analyte	0.458	10-25-05 CF GB 2027	-20.0633	-1.32615	29.4929		192	10-25-05 CF GB 2027.raw	2005-10-25	183.8	6.39054	Analyte	0.458	10-25-05 CF GB 2027	10.9069
144	10-25-05 iso-c 8542-5.raw	2005-10-25	98.1	3.52951	Analyte	0.407	10-25-05 iso-c 8542-5	-10.5558	0.878582	31.7657		193	10-25-05 iso-n 8547-5.raw	2005-10-25	184.4	4.02549	Iso	0.208	10-25-05 iso-n 8547-5	0.285144
145	10-25-05 iso-c 8542-6.raw	2005-10-25	97.9	3.54814	Iso	0.41	10-25-05 iso-c 8542-6	-10.4658	-0.0415739	30.8171		194	10-25-05 iso-n 8547-6.raw	2005-10-25	184.2	4.21814	Iso	0.213	10-25-05 iso-n 8547-6	0.509537
Miscellaneous whole grizzly hairs
Sample Number	Name	Acquisition date	RT (Sec)	Height (nA)	Type	Weight (mg)	Sample Description	13C	18O	delta18O w.r.t. SMOW		Sample Number	Name	Acquisition date	RT (Sec)	Height (nA)	Type	Weight (mg)	Sample Description	N15
440	10-31-05 tin blank 4.raw	2005-10-31	100	0.0306044	Blank	0	10-31-05 tin blank 4	-30.2497	7.21527	38.2979		402	10-31-05 tin blank 4.raw	2005-10-31	215.6	0.550948	Blank	0	10-31-05 tin blank 4	-3.55285
441	10-31-05 tin blank 5.raw	2005-10-31	99.4	0.0344449	Blank	0	10-31-05 tin blank 5	-41.7082	4.50574	35.5048		403	10-31-05 tin blank 5.raw	2005-10-31	214.8	0.597423	Blank	0	10-31-05 tin blank 5	-3.74261
442	10-31-05 iso-c 1.raw	2005-10-31	92.5	4.73253	Iso	0.448	10-31-05 iso-c 1	-10.47	-4.40488e-19	30.86		404	10-31-05 iso-n 1.raw	2005-10-31	185	5.06281	Iso	0.269	10-31-05 iso-n 1	0.420657
443	10-31-05 iso-c 2.raw	2005-10-31	93.1	4.59187	Analyte	0.426	10-31-05 iso-c 2	-10.5197	-3.40556	27.3493		405	10-31-05 iso-n 2.raw	2005-10-31	185.1	4.83338	Iso	0.25	10-31-05 iso-n 2	0.404114
444	10-31-05 IF GB 690.raw	2005-10-31	81.9	13.3183	Analyte	1.236	10-31-05 IF GB 690	-23.85	-8.9866	21.5961		406	10-31-05 IF GB 690.raw	2005-10-31	185.1	15.8348	Analyte	1.236	10-31-05 IF GB 690	3.21914
445	10-31-05 IF GB 2002.raw	2005-10-31	85.7	10.0095	Analyte	0.926	10-31-05 IF GB 2002	-23.0015	-7.68515	22.9377		407	10-31-05 IF GB 2002.raw	2005-10-31	184.9	11.7356	Analyte	0.926	10-31-05 IF GB 2002	3.06389
446	10-31-05 IF GB 1053.raw	2005-10-31	85.5	10.0034	Analyte	0.911	10-31-05 IF GB 1053	-23.1224	-7.5404	23.0869		408	10-31-05 IF GB 1053.raw	2005-10-31	184.9	11.8279	Analyte	0.911	10-31-05 IF GB 1053	3.0158
447	10-31-05 IF GB 700.raw	2005-10-31	84.9	10.644	Analyte	0.974	10-31-05 IF GB 700	-23.2158	-7.66148	22.9621		409	10-31-05 IF GB 700.raw	2005-10-31	184.9	12.7702	Analyte	0.974	10-31-05 IF GB 700	2.45759
448	10-31-05 IF GB 452.raw	2005-10-31	85.1	10.4037	Analyte	0.948	10-31-05 IF GB 452	-23.255	-7.46456	23.1651		410	10-31-05 IF GB 452.raw	2005-10-31	184.7	12.5231	Analyte	0.948	10-31-05 IF GB 452	2.65678
449	10-31-05 IF GB 39.raw	2005-10-31	86	9.72316	Analyte	0.861	10-31-05 IF GB 39	-23.3805	-6.84954	23.7991		411	10-31-05 IF GB 39.raw	2005-10-31	184.9	11.9098	Analyte	0.861	10-31-05 IF GB 39	3.93014
450	10-31-05 IF GB 3.raw	2005-10-31	87.1	8.71068	Analyte	0.777	10-31-05 IF GB 3	-23.4167	-6.15951	24.5104		412	10-31-05 IF GB 3.raw	2005-10-31	184.7	10.6467	Analyte	0.777	10-31-05 IF GB 3	4.14541
451	10-31-05 IF GB 650.raw	2005-10-31	89.5	6.77054	Analyte	0.606	10-31-05 IF GB 650	-23.7784	-4.74315	25.9705		413	10-31-05 IF GB 650.raw	2005-10-31	184.9	8.06174	Analyte	0.606	10-31-05 IF GB 650	2.57332
452	10-31-05 IF GB 872.raw	2005-10-31	87.8	8.00784	Analyte	0.732	10-31-05 IF GB 872	-23.9902	-5.09893	25.6037		414	10-31-05 IF GB 872.raw	2005-10-31	184.8	9.53434	Analyte	0.732	10-31-05 IF GB 872	4.21663
453	10-31-05 IF GB 136.raw	2005-10-31	88.5	7.61964	Analyte	0.697	10-31-05 IF GB 136	-23.2718	-4.91163	25.7968		415	10-31-05 IF GB 136.raw	2005-10-31	184.9	9.07259	Analyte	0.697	10-31-05 IF GB 136	2.41017
454	10-31-05 IF GB 1965.raw	2005-10-31	84.7	10.4735	Analyte	0.961	10-31-05 IF GB 1965	-22.9212	-5.80222	24.8787		416	10-31-05 IF GB 1965.raw	2005-10-31	184.5	12.6183	Analyte	0.961	10-31-05 IF GB 1965	4.74471
455	10-31-05 IF GB 297.raw	2005-10-31	83.4	11.6682	Analyte	1.073	10-31-05 IF GB 297	-23.498	-6.32183	24.3431		417	10-31-05 IF GB 297.raw	2005-10-31	184.7	14.1362	Analyte	1.073	10-31-05 IF GB 297	3.73145
456	10-31-05 IF GB 392.raw	2005-10-31	84.7	10.4668	Analyte	0.952	10-31-05 IF GB 392	-23.3937	-5.32501	25.3707		418	10-31-05 IF GB 392.raw	2005-10-31	184.5	12.614	Analyte	0.952	10-31-05 IF GB 392	3.35981
457	10-31-05 iso-c 3.raw	2005-10-31	92.3	4.636	Iso	0.427	10-31-05 iso-c 3	-10.4647	-0.34681	30.5025		419	10-31-05 iso-n 3.raw	2005-10-31	185.4	4.23437	Iso	0.22	10-31-05 iso-n 3	-0.175168
458	10-31-05 iso-c 4.raw	2005-10-31	91.9	4.97152	Analyte	0.46	10-31-05 iso-c 4	-10.7044	-1.20802	29.6147		420	10-31-05 iso-n 4.raw	2005-10-31	185.2	4.54455	Iso	0.238	10-31-05 iso-n 4	0.94409
459	10-31-05 IF GB 824.raw	2005-10-31	87.8	7.84173	Analyte	0.717	10-31-05 IF GB 824	-23.4896	-3.20825	27.5527		421	10-31-05 IF GB 824.raw	2005-10-31	184.5	9.46956	Analyte	0.717	10-31-05 IF GB 824	3.7556
460	10-31-05 IF GB 122.raw	2005-10-31	80.7	13.9318	Analyte	1.272	10-31-05 IF GB 122	-22.8974	-5.63369	25.0525		422	10-31-05 IF GB 122.raw	2005-10-31	184.7	16.8506	Analyte	1.272	10-31-05 IF GB 122	3.11932
461	10-31-05 IF GB 99.raw	2005-10-31	93.4	3.73608	Analyte	0.339	10-31-05 IF GB 99	-23.3671	-1.87667	28.9254		423	10-31-05 IF GB 99.raw	2005-10-31	185.3	4.46866	Analyte	0.339	10-31-05 IF GB 99	1.5608
462	10-31-05 IF GB 224.raw	2005-10-31	87.8	7.99837	Analyte	0.712	10-31-05 IF GB 224	-23.4923	-2.82479	27.948		424	10-31-05 IF GB 224.raw	2005-10-31	184.6	9.61206	Analyte	0.712	10-31-05 IF GB 224	3.65214
463	10-31-05 IF GB 724.raw	2005-10-31	89.3	6.74593	Analyte	0.611	10-31-05 IF GB 724	-23.4917	-2.37832	28.4083		425	10-31-05 IF GB 724.raw	2005-10-31	184.8	8.12819	Analyte	0.611	10-31-05 IF GB 724	2.68871
464	10-31-05 IF GB 442.raw	2005-10-31	81.7	13.0875	Analyte	1.194	10-31-05 IF GB 442	-22.9124	-5.16535	25.5352		426	10-31-05 IF GB 442.raw	2005-10-31	184.9	15.7954	Analyte	1.194	10-31-05 IF GB 442	3.44493
465	10-31-05 IF GB 40.raw	2005-10-31	85.3	9.98697	Analyte	0.91	10-31-05 IF GB 40	-23.5677	-4.23546	26.4938		427	10-31-05 IF GB 40.raw	2005-10-31	184.6	11.8531	Analyte	0.91	10-31-05 IF GB 40	3.33895
466	10-31-05 IF GB 775.raw	2005-10-31	91.4	5.33583	Analyte	0.495	10-31-05 IF GB 775	-23.8201	-1.46479	29.35		428	10-31-05 IF GB 775.raw	2005-10-31	185	6.34933	Analyte	0.495	10-31-05 IF GB 775	4.37492
467	10-31-05 IF GB 675.raw	2005-10-31	85.2	10.1837	Analyte	0.944	10-31-05 IF GB 675	-23.9943	-3.84116	26.9003		429	10-31-05 IF GB 675.raw	2005-10-31	184.5	12.2207	Analyte	0.944	10-31-05 IF GB 675	2.88525
468	10-31-05 IF GB 146.raw	2005-10-31	81.7	13.1965	Analyte	1.242	10-31-05 IF GB 146	-22.846	-5.13565	25.5659		430	10-31-05 IF GB 146.raw	2005-10-31	184.6	15.9482	Analyte	1.242	10-31-05 IF GB 146	3.00014
469	10-31-05 IF GB 1979.raw	2005-10-31	84.3	10.8837	Analyte	1.006	10-31-05 IF GB 1979	-22.8048	-4.30494	26.4222		431	10-31-05 IF GB 1979.raw	2005-10-31	184.7	12.9075	Analyte	1.006	10-31-05 IF GB 1979	3.00083
470	10-31-05 IF GB 227.raw	2005-10-31	88.2	7.8443	Analyte	0.694	10-31-05 IF GB 227	-22.9199	-2.77702	27.9973		432	10-31-05 IF GB 227.raw	2005-10-31	184.8	9.31065	Analyte	0.694	10-31-05 IF GB 227	2.1804
471	10-31-05 IF GB 1044.raw	2005-10-31	81.3	13.451	Analyte	1.204	10-31-05 IF GB 1044	-23.0192	-4.86176	25.8482		433	10-31-05 IF GB 1044.raw	2005-10-31	184.7	15.9859	Analyte	1.204	10-31-05 IF GB 1044	3.48275
472	10-31-05 iso-c 5.raw	2005-10-31	91.9	4.99296	Analyte	0.465	10-31-05 iso-c 5	-10.2425	0.624943	31.5042		434	10-31-05 iso-n 5.raw	2005-10-31	185.2	4.74304	Iso	0.249	10-31-05 iso-n 5	-0.194091
473	10-31-05 iso-c 6.raw	2005-10-31	92.2	4.71739	Iso	0.436	10-31-05 iso-c 6	-10.4852	-0.111284	30.7453		435	10-31-05 iso-n 6.raw	2005-10-31	185.2	4.36042	Iso	0.228	10-31-05 iso-n 6	1.00039
Miscellaneous whole grizzly, wolverine and wolf hairs
Sample Number	Name	Acquisition date	RT (Sec)	Height (nA)	Type	Weight (mg)	Sample Description	13C	18O	delta18O w.r.t. SMOW		Sample Number	Name	Acquisition date	RT (Sec)	Height (nA)	Type	Weight (mg)	Sample Description	N15
601	11-4-05 tin blank 4.raw	2005-11-04	93.9	0.044939	Blank	0	11-4-05 tin blank 4	-39.1925	5.96672	37.0109		564	11-4-05 tin blank 4.raw	2005-11-04	210	0.427408	Blank	0	11-4-05 tin blank 4	-1.2605
602	11-4-05 iso-c 8542-1.raw	2005-11-04	86.6	3.96816	Iso	0.419	11-4-05 iso-c 8542-1	-10.5162	1.15846	32.0542		565	11-4-05 iso-n 8547-1.raw	2005-11-04	183.6	4.40682	Iso	0.237	11-4-05 iso-n 8547-1	0.296091
603	11-4-05 iso-c 8542-2.raw	2005-11-04	87	3.88014	Iso	0.401	11-4-05 iso-c 8542-2	-10.4238	-1.15846	29.6658		566	11-4-05 iso-n 8547-2.raw	2005-11-04	184	3.80065	Iso	0.205	11-4-05 iso-n 8547-2	0.489582
604	11-4-05 urea SRM-1.raw	2005-11-04	92.9	0.473313	Analyte	0.095	11-4-05 urea SRM-1	-49.2271	0.364254	31.2355		567	11-4-05 urea SRM-1.raw	2005-11-04	184	4.00886	Analyte	0.095	11-4-05 urea SRM-1	-0.464877
605	11-4-05 GB 5011.raw	2005-11-04	76.1	12.1186	Analyte	1.225	11-4-05 GB 5011	-20.3301	-4.95342	25.7537		568	11-4-05 GB 5011.raw	2005-11-04	182.8	16.1283	Analyte	1.225	11-4-05 GB 5011	9.97202
606	11-4-05 GB 5006.raw	2005-11-04	79.4	9.97822	Analyte	0.997	11-4-05 GB 5006	-20.648	-4.8899	25.8192		569	11-4-05 GB 5006.raw	2005-11-04	183.3	13.1218	Analyte	0.997	11-4-05 GB 5006	8.26031
607	11-4-05 GB 5007.raw	2005-11-04	82.8	7.19464	Analyte	0.712	11-4-05 GB 5007	-18.8894	-3.75563	26.9885		570	11-4-05 GB 5007.raw	2005-11-04	183	9.46006	Analyte	0.712	11-4-05 GB 5007	10.0881
608	11-4-05 GB 5005.raw	2005-11-04	83.5	6.77693	Analyte	0.672	11-4-05 GB 5005	-19.9046	-3.40097	27.3541		571	11-4-05 GB 5005.raw	2005-11-04	183.1	8.9446	Analyte	0.672	11-4-05 GB 5005	8.15332
609	11-4-05 GB 5004.raw	2005-11-04	83.5	6.7905	Analyte	0.67	11-4-05 GB 5004	-16.7955	-3.21935	27.5413		572	11-4-05 GB 5004.raw	2005-11-04	183.2	8.90787	Analyte	0.67	11-4-05 GB 5004	13.0833
610	11-4-05 GB 5008.raw	2005-11-04	85.8	5.13179	Analyte	0.511	11-4-05 GB 5008	-20.0955	-2.18461	28.608		573	11-4-05 GB 5008.raw	2005-11-04	183.3	6.65851	Analyte	0.511	11-4-05 GB 5008	9.36874
611	11-4-05 GB 5001.raw	2005-11-04	74.2	13.6978	Analyte	1.383	11-4-05 GB 5001	-17.409	-5.92247	24.7548		574	11-4-05 GB 5001.raw	2005-11-04	182.8	18.1776	Analyte	1.383	11-4-05 GB 5001	12.8037
612	11-4-05 GB 5002.raw	2005-11-04	77.9	11.0392	Analyte	1.1	11-4-05 GB 5002	-16.4883	-5.20806	25.4912		575	11-4-05 GB 5002.raw	2005-11-04	183.1	14.3655	Analyte	1.1	11-4-05 GB 5002	14.4202
613	11-4-05 GB 5017.raw	2005-11-04	88.8	3.4051	Analyte	0.338	11-4-05 GB 5017	-16.9804	-1.10701	29.7188		576	11-4-05 GB 5017.raw	2005-11-04	184.1	4.48991	Analyte	0.338	11-4-05 GB 5017	11.6223
614	11-4-05 GB 5012.raw	2005-11-04	84.2	6.39339	Analyte	0.637	11-4-05 GB 5012	-16.4764	-1.78195	29.0231		577	11-4-05 GB 5012.raw	2005-11-04	183.2	8.23523	Analyte	0.637	11-4-05 GB 5012	14.7901
615	11-4-05 iso-c 8542-3.raw	2005-11-04	88	3.91964	Iso	0.408	11-4-05 iso-c 8542-3	-10.395	-0.169937	30.6848		578	11-4-05 iso-n 8547-3.raw	2005-11-04	183.7	4.13676	Iso	0.222	11-4-05 iso-n 8547-3	0.332889
616	11-4-05 iso-c 8542-4.raw	2005-11-04	87.6	4.24554	Iso	0.443	11-4-05 iso-c 8542-4	-10.5242	-0.255078	30.597		579	11-4-05 iso-n 8547-4.raw	2005-11-04	183.7	4.39118	Iso	0.241	11-4-05 iso-n 8547-4	0.483088
617	11-4-05 urea SRM-2.raw	2005-11-04	93.2	0.578316	Analyte	0.118	11-4-05 urea SRM-2	-49.9484	6.04648	37.0931		580	11-4-05 urea SRM-2.raw	2005-11-04	183.7	4.9018	Analyte	0.118	11-4-05 urea SRM-2	-0.571516
618	11-4-05 GB 5019.raw	2005-11-04	83	7.53206	Analyte	0.75	11-4-05 GB 5019	-22.8158	-0.732633	30.1048		581	11-4-05 GB 5019.raw	2005-11-04	183.2	9.86623	Analyte	0.75	11-4-05 GB 5019	4.75075
619	11-4-05 GB 5013.raw	2005-11-04	84.9	6.24639	Analyte	0.635	11-4-05 GB 5013	-17.0385	-0.970103	29.86		582	11-4-05 GB 5013.raw	2005-11-04	183.3	8.19357	Analyte	0.635	11-4-05 GB 5013	12.1393
620	11-4-05 GB 5009.raw	2005-11-04	86	5.34734	Analyte	0.516	11-4-05 GB 5009	-19.4427	-0.464961	30.3807		583	11-4-05 GB 5009.raw	2005-11-04	183.3	7.06063	Analyte	0.516	11-4-05 GB 5009	9.93134
621	11-4-05 GB 5015.raw	2005-11-04	81.4	8.83603	Analyte	0.884	11-4-05 GB 5015	-20.1468	-2.60865	28.1708		584	11-4-05 GB 5015.raw	2005-11-04	183.3	11.49	Analyte	0.884	11-4-05 GB 5015	8.36584
622	11-4-05 GB 5003.raw	2005-11-04	82.8	7.78102	Analyte	0.766	11-4-05 GB 5003	-19.2174	-2.22216	28.5693		585	11-4-05 GB 5003.raw	2005-11-04	183.4	10.3114	Analyte	0.766	11-4-05 GB 5003	10.599
623	11-4-05 GB 5014.raw	2005-11-04	85.2	6.20149	Analyte	0.618	11-4-05 GB 5014	-18.8088	-1.3074	29.5123		586	11-4-05 GB 5014.raw	2005-11-04	183.6	8.06094	Analyte	0.618	11-4-05 GB 5014	9.21867
624	11-4-05 GB 5018.raw	2005-11-04	88.6	3.88443	Analyte	0.387	11-4-05 GB 5018	-20.5098	0.492316	31.3675		587	11-4-05 GB 5018.raw	2005-11-04	184	5.085	Analyte	0.387	11-4-05 GB 5018	8.00881
625	11-4-05 GB 5010.raw	2005-11-04	89.5	3.33517	Analyte	0.332	11-4-05 GB 5010	-17.3569	1.01661	31.908		588	11-4-05 GB 5010.raw	2005-11-04	184	4.34892	Analyte	0.332	11-4-05 GB 5010	12.9902
626	11-4-05 WV 949.raw	2005-11-04	87	5.00303	Analyte	0.492	11-4-05 WV 949	-23.2087	-0.282315	30.569		589	11-4-05 WV 949.raw	2005-11-04	183.7	6.48709	Analyte	0.492	11-4-05 WV 949	4.42588
627	11-4-05 WO 1553.raw	2005-11-04	82.8	8.12042	Analyte	0.821	11-4-05 WO 1553	-20.5325	-2.14549	28.6483		590	11-4-05 WO 1553.raw	2005-11-04	183.6	10.4577	Analyte	0.821	11-4-05 WO 1553	8.76532
628	11-4-05 WO 1431.raw	2005-11-04	82.8	8.18631	Analyte	0.818	11-4-05 WO 1431	-20.3171	-2.47467	28.309		591	11-4-05 WO 1431.raw	2005-11-04	183.6	10.4738	Analyte	0.818	11-4-05 WO 1431	8.85306
629	11-4-05 WO 1546.raw	2005-11-04	86.7	5.37434	Analyte	0.536	11-4-05 WO 1546	-18.0328	-0.767223	30.0691		592	11-4-05 WO 1546.raw	2005-11-04	183.7	6.84454	Analyte	0.536	11-4-05 WO 1546	11.4198
630	11-4-05 WO 1808.raw	2005-11-04	83.8	7.23164	Analyte	0.728	11-4-05 WO 1808	-18.6869	-1.89668	28.9048		593	11-4-05 WO 1808.raw	2005-11-04	183.1	9.39231	Analyte	0.728	11-4-05 WO 1808	11.1217
631	11-4-05 WO 1396.raw	2005-11-04	79.1	10.8871	Analyte	1.113	11-4-05 WO 1396	-18.6047	-3.5761	27.1735		594	11-4-05 WO 1396.raw	2005-11-04	183.6	14.0869	Analyte	1.113	11-4-05 WO 1396	11.473
632	11-4-05 iso-c 8542-5.raw	2005-11-04	88.8	3.88033	Iso	0.417	11-4-05 iso-c 8542-5	-10.3881	-0.0858909	30.7715		595	11-4-05 iso-n 8547-5.raw	2005-11-04	184.3	4.09875	Iso	0.241	11-4-05 iso-n 8547-5	0.265085
633	11-4-05 iso-c 8542-6.raw	2005-11-04	88.7	4.07473	Iso	0.418	11-4-05 iso-c 8542-6	-10.5383	0.0627384	30.9247		596	11-4-05 iso-n 8547-6.raw	2005-11-04	184.5	3.76628	Iso	0.218	11-4-05 iso-n 8547-6	0.533258
634	11-4-05 urea SRM-3.raw	2005-11-04	94.4	0.459721	Analyte	0.094	11-4-05 urea SRM-3	-49.2707	3.97372	34.9563		597	11-4-05 urea SRM-3.raw	2005-11-04	184.4	3.86284	Analyte	0.094	11-4-05 urea SRM-3	-0.459943
Miscellaneous whole grizzly, mountain goat and marmot hairs
Sample Number	Name	Acquisition date	RT (Sec)	Height (nA)	Type	Weight (mg)	Sample Description	13C	18O	delta18O w.r.t. SMOW		Sample Number	Name	Acquisition date	RT (Sec)	Height (nA)	Type	Weight (mg)	Sample Description	N15
766	11-5-05 tin blank 1.raw	2005-11-05	114.8	0.0262838	Blank	0	11-5-05 tin blank 1	-20.5139	-28.042	1.95262		710	11-5-05 tin blank 1.raw	2005-11-05	219.3	0.50464	Blank	0	11-5-05 tin blank 1	-4.44712
767	11-5-05 tin blank 2.raw	2005-11-05	114.5	0.0259685	Blank	0	11-5-05 tin blank 2	-29.8085	20.4325	51.923		711	11-5-05 tin blank 2.raw	2005-11-05	220.2	0.623821	Blank	0	11-5-05 tin blank 2	-4.89076
768	11-5-05 tin blank 3.raw	2005-11-05	113.8	0.025831	Blank	0	11-5-05 tin blank 3	-19.056	29.7351	61.5128		712	11-5-05 tin blank 3.raw	2005-11-05	220.2	0.671141	Blank	0	11-5-05 tin blank 3	-4.30419
769	11-5-05 iso-c 8542-1.raw	2005-11-05	104.9	4.03813	Iso	0.4	11-5-05 iso-c 8542-1	-10.4654	-0.14313	30.7125		713	11-5-05 iso-n 8547-1.raw	2005-11-05	190.4	4.01091	Iso	0.217	11-5-05 iso-n 8547-1	0.304143
770	11-5-05 iso-c 8542-2.raw	2005-11-05	104.4	3.95598	Iso	0.403	11-5-05 iso-c 8542-2	-10.4746	0.14313	31.0075		714	11-5-05 iso-n 8547-2.raw	2005-11-05	190.7	3.98562	Iso	0.217	11-5-05 iso-n 8547-2	0.502532
771	11-5-05 urea SRM-1.raw	2005-11-05	109.7	0.482191	Analyte	0.096	11-5-05 urea SRM-1	-48.6163	1.04452	31.9368		715	11-5-05 urea SRM-1.raw	2005-11-05	191	3.939	Analyte	0.096	11-5-05 urea SRM-1	-0.519592
772	11-5-05 GB S16-M1.raw	2005-11-05	98.5	7.75469	Analyte	0.751	11-5-05 GB S16-M1	-23.2742	-1.63335	29.1762		716	11-5-05 GB S16-M1.raw	2005-11-05	189.5	9.70691	Analyte	0.751	11-5-05 GB S16-M1	5.61403
773	11-5-05 GB S17-D1.raw	2005-11-05	100.4	6.21179	Analyte	0.595	11-5-05 GB S17-D1	-23.3062	-1.61431	29.1959		717	11-5-05 GB S17-D1.raw	2005-11-05	189.7	7.73588	Analyte	0.595	11-5-05 GB S17-D1	5.49914
774	11-5-05 GB S17-O1.raw	2005-11-05	98.3	6.94657	Analyte	0.689	11-5-05 GB S17-O1	-23.4025	-2.22637	28.5649		718	11-5-05 GB S17-O1.raw	2005-11-05	188.9	8.80252	Analyte	0.689	11-5-05 GB S17-O1	5.41404
775	11-5-05 GB S17-T1.raw	2005-11-05	99.5	6.06549	Analyte	0.6	11-5-05 GB S17-T1	-23.3752	-1.94661	28.8533		719	11-5-05 GB S17-T1.raw	2005-11-05	189.2	7.67851	Analyte	0.6	11-5-05 GB S17-T1	5.25317
776	11-5-05 GB 1090G61.raw	2005-11-05	99.9	5.85039	Analyte	0.569	11-5-05 GB 1090G61	-22.9117	-1.67232	29.1361		720	11-5-05 GB 1090G61.raw	2005-11-05	189	7.27499	Analyte	0.569	11-5-05 GB 1090G61	5.51889
777	11-5-05 GB 2008U01.raw	2005-11-05	103.6	3.31041	Analyte	0.319	11-5-05 GB 2008U01	-23.8479	-0.0900827	30.7671		721	11-5-05 GB 2008U01.raw	2005-11-05	190	4.17206	Analyte	0.319	11-5-05 GB 2008U01	4.56365
778	11-5-05 GB 2013T02.raw	2005-11-05	99.8	5.92387	Analyte	0.584	11-5-05 GB 2013T02	-23.0969	-1.67111	29.1373		722	11-5-05 GB 2013T02.raw	2005-11-05	189	7.54698	Analyte	0.584	11-5-05 GB 2013T02	6.00053
779	11-5-05 GB 2014T70.raw	2005-11-05	102.6	4.19439	Analyte	0.418	11-5-05 GB 2014T70	-23.799	-0.784409	30.0514		723	11-5-05 GB 2014T70.raw	2005-11-05	189.6	5.35221	Analyte	0.418	11-5-05 GB 2014T70	4.28364
780	11-5-05 GB 2054TG01.raw	2005-11-05	102	4.6515	Analyte	0.458	11-5-05 GB 2054TG01	-23.2497	-0.754494	30.0822		724	11-5-05 GB 2054TG01.raw	2005-11-05	189.6	5.93257	Analyte	0.458	11-5-05 GB 2054TG01	6.20152
781	11-5-05 GB 2085U80.raw	2005-11-05	98.9	6.94821	Analyte	0.685	11-5-05 GB 2085U80	-23.6011	-2.7085	28.0679		725	11-5-05 GB 2085U80.raw	2005-11-05	189.2	8.72694	Analyte	0.685	11-5-05 GB 2085U80	4.2528
782	11-5-05 GB 2093U70.raw	2005-11-05	103.5	3.90852	Analyte	0.3	11-5-05 GB 2093U70	-22.5594	-0.360601	30.4883		726	11-5-05 GB 2093U70.raw	2005-11-05	189.9	5.072	Analyte	0.3	11-5-05 GB 2093U70	7.73939
783	11-5-05 GB 2094U22.raw	2005-11-05	108.3	0.932538	Analyte	0.102	11-5-05 GB 2094U22	-24.0908	0.695904	31.5774		727	11-5-05 GB 2094U22.raw	2005-11-05	194.4	1.31358	Analyte	0.102	11-5-05 GB 2094U22	5.15192
784	11-5-05 GB 2114U73.raw	2005-11-05	101.6	5.3781	Analyte	0.536	11-5-05 GB 2114U73	-23.5538	-0.739144	30.098		728	11-5-05 GB 2114U73.raw	2005-11-05	189.8	6.73852	Analyte	0.536	11-5-05 GB 2114U73	4.40288
785	11-5-05 GB 3009T20.raw	2005-11-05	103.2	4.17968	Analyte	0.407	11-5-05 GB 3009T20	-23.9936	-0.497248	30.3474		729	11-5-05 GB 3009T20.raw	2005-11-05	189.8	5.36211	Analyte	0.407	11-5-05 GB 3009T20	4.2963
786	11-5-05 GB 4059U08.raw	2005-11-05	113.7	5.4903	Analyte	0.534	11-5-05 GB 4059U08	-24.3781	-1.36913	29.4486		730	11-5-05 GB 4059U08.raw	2005-11-05	195.8	6.70145	Analyte	0.534	11-5-05 GB 4059U08	4.6593
787	11-5-05 GB 4071T30.raw	2005-11-05	113	4.17908	Analyte	0.408	11-5-05 GB 4071T30	-23.8482	-0.719965	30.1178		731	11-5-05 GB 4071T30.raw	2005-11-05	193.6	5.19239	Analyte	0.408	11-5-05 GB 4071T30	4.77621
788	11-5-05 GB 4075T50.raw	2005-11-05	111.3	5.13284	Analyte	0.506	11-5-05 GB 4075T50	-23.397	-1.18648	29.6369		732	11-5-05 GB 4075T50.raw	2005-11-05	193.4	6.40969	Analyte	0.506	11-5-05 GB 4075T50	4.63295
789	11-5-05 GB 4114U10.raw	2005-11-05	109.3	6.32873	Analyte	0.612	11-5-05 GB 4114U10	-23.4003	-1.98147	28.8174		733	11-5-05 GB 4114U10.raw	2005-11-05	192.8	7.70079	Analyte	0.612	11-5-05 GB 4114U10	3.04353
790	11-5-05 urea SRM-2.raw	2005-11-05	118.7	0.426213	Analyte	0.084	11-5-05 urea SRM-2	-46.294	1.92964	32.8492		734	11-5-05 urea SRM-2.raw	2005-11-05	194.8	3.24279	Analyte	0.084	11-5-05 urea SRM-2	-1.82393
791	11-5-05 iso-c 8542-3.raw	2005-11-05	112	4.75244	Iso	0.495	11-5-05 iso-c 8542-3	-10.4512	-0.0611242	30.797		735	11-5-05 iso-n 8547-3.raw	2005-11-05	194	4.23853	Iso	0.247	11-5-05 iso-n 8547-3	0.161323
792	11-5-05 iso-c 8542-4.raw	2005-11-05	113.6	3.90263	Iso	0.401	11-5-05 iso-c 8542-4	-10.4559	0.0169552	30.8775		736	11-5-05 iso-n 8547-4.raw	2005-11-05	194.1	3.81541	Iso	0.212	11-5-05 iso-n 8547-4	0.641109
793	11-5-05 MG GS5-1.raw	2005-11-05	115.7	2.4227	Analyte	0.239	11-5-05 MG GS5-1	-24.174	3.7413	34.7168		737	11-5-05 MG GS5-1.raw	2005-11-05	194.7	2.98103	Analyte	0.239	11-5-05 MG GS5-1	1.5831
794	11-5-05 MG GS7-3.raw	2005-11-05	110.2	6.2991	Analyte	0.616	11-5-05 MG GS7-3	-24.384	-1.05364	29.7738		738	11-5-05 MG GS7-3.raw	2005-11-05	193.4	7.65382	Analyte	0.616	11-5-05 MG GS7-3	1.55128
795	11-5-05 MG GS8-12.raw	2005-11-05	112.5	4.73605	Analyte	0.462	11-5-05 MG GS8-12	-24.0992	-0.522033	30.3219		739	11-5-05 MG GS8-12.raw	2005-11-05	193.7	5.67359	Analyte	0.462	11-5-05 MG GS8-12	1.17331
796	11-5-05 MG GS8-13.raw	2005-11-05	113.4	4.26187	Analyte	0.421	11-5-05 MG GS8-13	-24.1432	-0.564925	30.2776		740	11-5-05 MG GS8-13.raw	2005-11-05	193.9	5.15564	Analyte	0.421	11-5-05 MG GS8-13	1.06123
797	11-5-05 MG GS10-10.raw	2005-11-05	117	1.76124	Analyte	0.192	11-5-05 MG GS10-10	-24.6424	1.66143	32.5727		741	11-5-05 MG GS10-10.raw	2005-11-05	195.6	2.1335	Analyte	0.192	11-5-05 MG GS10-10	0.0913953
798	11-5-05 MG GS50-1.raw	2005-11-05	116.8	1.93367	Analyte	0.192	11-5-05 MG GS50-1	-24.6789	1.40226	32.3055		742	11-5-05 MG GS50-1.raw	2005-11-05	195.2	2.35746	Analyte	0.192	11-5-05 MG GS50-1	1.06494
799	11-5-05 MG GS51-3.raw	2005-11-05	118	1.24714	Analyte	0.135	11-5-05 MG GS51-3	-25.1796	2.18709	33.1146		743	11-5-05 MG GS51-3.raw	2005-11-05	198	1.62482	Analyte	0.135	11-5-05 MG GS51-3	1.56966
800	11-5-05 MG GS52-3.raw	2005-11-05	118	1.30343	Analyte	0.134	11-5-05 MG GS52-3	-23.9678	2.11363	33.0389		744	11-5-05 MG GS52-3.raw	2005-11-05	197.7	1.70603	Analyte	0.134	11-5-05 MG GS52-3	2.59953
801	11-5-05 MG GS57-1.raw	2005-11-05	117.8	1.524	Analyte	0.142	11-5-05 MG GS57-1	-24.5604	3.09292	34.0484		745	11-5-05 MG GS57-1.raw	2005-11-05	196.4	1.94672	Analyte	0.142	11-5-05 MG GS57-1	2.42539
802	11-5-05 MG GS60-1.raw	2005-11-05	117.6	1.56778	Analyte	0.145	11-5-05 MG GS60-1	-25.1455	3.10342	34.0592		746	11-5-05 MG GS60-1.raw	2005-11-05	196.3	1.97024	Analyte	0.145	11-5-05 MG GS60-1	1.65403
803	11-5-05 MG GS61-1.raw	2005-11-05	115.9	2.39796	Analyte	0.231	11-5-05 MG GS61-1	-24.9235	1.94321	32.8632		747	11-5-05 MG GS61-1.raw	2005-11-05	194.8	2.98543	Analyte	0.231	11-5-05 MG GS61-1	1.05729
804	11-5-05 HM MV2966.raw	2005-11-05	116.2	2.68531	Analyte	0.262	11-5-05 HM MV2966	-23.2869	1.20035	32.0974		748	11-5-05 HM MV2966.raw	2005-11-05	195.1	3.41187	Analyte	0.262	11-5-05 HM MV2966	1.68708
805	11-5-05 HM MV2967.raw	2005-11-05	115.6	2.99957	Analyte	0.298	11-5-05 HM MV2967	-24.8958	1.22778	32.1257		749	11-5-05 HM MV2967.raw	2005-11-05	194.6	3.72433	Analyte	0.298	11-5-05 HM MV2967	1.23516
806	11-5-05 HM MV2968.raw	2005-11-05	118.2	1.89765	Analyte	0.2	11-5-05 HM MV2968	-25.1647	1.82451	32.7408		750	11-5-05 HM MV2968.raw	2005-11-05	196.2	2.43049	Analyte	0.2	11-5-05 HM MV2968	0.387781
807	11-5-05 HM MV28358.raw	2005-11-05	118.3	1.35894	Analyte	0.13	11-5-05 HM MV28358	-25.6858	2.62232	33.5632		751	11-5-05 HM MV28358.raw	2005-11-05	197.3	1.73951	Analyte	0.13	11-5-05 HM MV28358	-0.778625
808	11-5-05 HM MV28359.raw	2005-11-05	116.4	2.58192	Analyte	0.266	11-5-05 HM MV28359	-22.8428	1.72704	32.6403		752	11-5-05 HM MV28359.raw	2005-11-05	195.4	3.1863	Analyte	0.266	11-5-05 HM MV28359	1.21559
809	11-5-05 HM MV28360.raw	2005-11-05	115	3.58061	Analyte	0.354	11-5-05 HM MV28360	-24.5107	0.284932	31.1537		753	11-5-05 HM MV28360.raw	2005-11-05	194.8	4.39553	Analyte	0.354	11-5-05 HM MV28360	0.271348
810	11-5-05 HM MV28361.raw	2005-11-05	118.3	1.34795	Analyte	0.137	11-5-05 HM MV28361	-24.8186	1.0758	31.969		754	11-5-05 HM MV28361.raw	2005-11-05	197.9	1.77582	Analyte	0.137	11-5-05 HM MV28361	-1.10507
811	11-5-05 HM MV31004.raw	2005-11-05	117.8	1.76408	Analyte	0.193	11-5-05 HM MV31004	-24.2181	2.22814	33.1569		755	11-5-05 HM MV31004.raw	2005-11-05	196.4	2.2515	Analyte	0.193	11-5-05 HM MV31004	3.1394
812	11-5-05 HM MV31005.raw	2005-11-05	118.6	1.8905	Analyte	0.25	11-5-05 HM MV31005	-24.189	1.64888	32.5598		756	11-5-05 HM MV31005.raw	2005-11-05	196.5	2.49047	Analyte	0.25	11-5-05 HM MV31005	1.13459
813	11-5-05 HM UAM18772.raw	2005-11-05	114.4	3.68617	Analyte	0.36	11-5-05 HM UAM18772	-24.5221	0.249613	31.1173		757	11-5-05 HM UAM18772.raw	2005-11-05	194.3	4.53809	Analyte	0.36	11-5-05 HM UAM18772	0.66464
814	11-5-05 HM UAM35129.raw	2005-11-05	120.4	0.74811	Analyte	0.084	11-5-05 HM UAM35129	-26.6673	0.460175	31.3344		758	11-5-05 HM UAM35129.raw	2005-11-05	204.9	1.18538	Analyte	0.084	11-5-05 HM UAM35129	-2.54108
815	11-5-05 HM UAM48486.raw	2005-11-05	117	2.39829	Analyte	0.235	11-5-05 HM UAM48486	-25.8659	1.46838	32.3737		759	11-5-05 HM UAM48486.raw	2005-11-05	195.5	2.99454	Analyte	0.235	11-5-05 HM UAM48486	3.1843
816	11-5-05 urea SRM-3.raw	2005-11-05	119.5	0.426517	Analyte	0.081	11-5-05 urea SRM-3	-46.5763	0.993242	31.8839		760	11-5-05 urea SRM-3.raw	2005-11-05	195.1	3.17778	Analyte	0.081	11-5-05 urea SRM-3	-1.19536
817	11-5-05 iso-c 8542-5.raw	2005-11-05	114	3.86222	Iso	0.4	11-5-05 iso-c 8542-5	-10.4979	0.645577	31.5255		761	11-5-05 iso-n 8547-5.raw	2005-11-05	194.1	3.47344	Iso	0.2	11-5-05 iso-n 8547-5	0.139823
818	11-5-05 iso-c 8542-6.raw	2005-11-05	114	3.88257	Iso	0.4	11-5-05 iso-c 8542-6	-10.4576	-0.543882	30.2993		762	11-5-05 iso-n 8547-6.raw	2005-11-05	194.3	3.79166	Iso	0.2	11-5-05 iso-n 8547-6	0.651071
November huckleberries (meat only and seed only)
Sample Number	Name	Acquisition date	RT (Sec)	Height (nA)	Type	Weight (mg)	Sample Description	13C	18O	delta18O w.r.t. SMOW		Sample Number	Name	Acquisition date	RT (Sec)	Height (nA)	Type	Weight (mg)	Sample Description	N15
44	11-9-05 tin blank 2.raw	2005-11-09	2.5	0.00463114	Blank	0	11-9-05 tin blank 2	6.03397	-1.76035	29.0453		37	11-9-05 tin blank 2.raw	2005-11-09	126.3	0.680291	Blank	0	11-9-05 tin blank 2	-1.26677
45	11-9-05 iso-c 8542.raw	2005-11-09	44	0.551631	Elem,Iso	0	11-9-05 iso-c 8542	-10.47	-4.40488e-19	30.86		38	11-9-05 iso-n 8547.raw	2005-11-09	107.9	6.38991	Iso	0.25	11-9-05 iso-n 8547	0.4
46	11-9-05 HB seed 3.raw	2005-11-09	23.8	4.55601	Analyte	3.505	11-9-05 HB seed 3	-30.2873	-12.2607	18.2209		39	11-9-05 HB seed 3.raw	2005-11-09	109	12.3396	Analyte	3.505	11-9-05 HB seed 3	1.42568
47	11-9-05 HB berry 3.raw	2005-11-09	27.9	3.71681	Analyte	3.222	11-9-05 HB berry 3	-29.9579	-13.7705	16.6645		40	11-9-05 HB berry 3.raw	2005-11-09	109	5.01041	Analyte	3.222	11-9-05 HB berry 3	0.152359
Sample Number	Name	Acquisition date	RT (Sec)	Height (nA)	Type	Weight (mg)	Sample Description	13C	18O	delta18O w.r.t. SMOW		Sample Number	Name	Acquisition date	RT (Sec)	Height (nA)	Type	Weight (mg)	Sample Description	N15
139	11-17-05 tin blank 3.raw	2005-11-17	92.8	0.0181093	Blank	0	11-17-05 tin blank 3	-31.6237	4.38518	35.3805		119	11-17-05 tin blank 3.raw	2005-11-17	205.1	0.603159	Blank	0	11-17-05 tin blank 3	-3.88002
140	11-17-05 iso-c 8542-1.raw	2005-11-17	85	4.08197	Iso	0.493	11-17-05 iso-c 8542-1	-10.4206	0.770849	31.6546		120	11-17-05 iso-n 8547-1.raw	2005-11-17	172	5.17436	Iso	0.266	11-17-05 iso-n 8547-1	0.433354
141	11-17-05 iso-c 8542-2.raw	2005-11-17	85.2	3.88758	Iso	0.468	11-17-05 iso-c 8542-2	-10.5194	-0.770849	30.0654		121	11-17-05 iso-n 8547-2.raw	2005-11-17	172.1	4.96532	Iso	0.256	11-17-05 iso-n 8547-2	0.160868
142	11-17-05 coho meat 1.raw	2005-11-17	84.1	4.59452	Analyte	0.49	11-17-05 coho meat 1	-18.6692	-2.25545	28.5349		122	11-17-05 coho meat 1.raw	2005-11-17	172.4	6.3575	Analyte	0.49	11-17-05 coho meat 1	13.9598
143	11-17-05 coho meat 2.raw	2005-11-17	84.5	4.29625	Analyte	0.462	11-17-05 coho meat 2	-19.9401	-1.42909	29.3868		123	11-17-05 coho meat 2.raw	2005-11-17	172.3	6.56023	Analyte	0.462	11-17-05 coho meat 2	9.54845
144	11-17-05 coho meat 3.raw	2005-11-17	84.4	4.32631	Analyte	0.473	11-17-05 coho meat 3	-20.9947	-1.82649	28.9771		124	11-17-05 coho meat 3.raw	2005-11-17	172.2	6.56208	Analyte	0.473	11-17-05 coho meat 3	7.84512
145	11-17-05 coho meat 4.raw	2005-11-17	83.8	4.46092	Analyte	0.494	11-17-05 coho meat 4	-20.8507	-1.82808	28.9755		125	11-17-05 coho meat 4.raw	2005-11-17	172.2	6.62244	Analyte	0.494	11-17-05 coho meat 4	8.72944
146	11-17-05 iso-c 8542-3.raw	2005-11-17	84.6	4.09396	Iso	0.49	11-17-05 iso-c 8542-3	-10.3906	-0.322446	30.5276		126	11-17-05 iso-n 8547-3.raw	2005-11-17	172.1	5.55755	Iso	0.283	11-17-05 iso-n 8547-3	0.4
147	11-17-05 coho skin 1.raw	2005-11-17	83.5	4.86383	Analyte	0.533	11-17-05 coho skin 1	-16.7688	-1.83802	28.9653		127	11-17-05 coho skin 1.raw	2005-11-17	172.2	7.72398	Analyte	0.533	11-17-05 coho skin 1	13.549
148	11-17-05 coho skin 2.raw	2005-11-17	83.1	5.1128	Analyte	0.54	11-17-05 coho skin 2	-18.2729	-2.32338	28.4649		128	11-17-05 coho skin 2.raw	2005-11-17	172.3	8.38289	Analyte	0.54	11-17-05 coho skin 2	12.3022
149	11-17-05 coho skin 3.raw	2005-11-17	83.1	5.14276	Analyte	0.565	11-17-05 coho skin 3	-18.0579	-2.31993	28.4685		129	11-17-05 coho skin 3.raw	2005-11-17	172.2	8.87669	Analyte	0.565	11-17-05 coho skin 3	8.41397
150	11-17-05 coho skin 4.raw	2005-11-17	83.4	4.89951	Analyte	0.546	11-17-05 coho skin 4	-17.9837	-2.04726	28.7496		130	11-17-05 coho skin 4.raw	2005-11-17	172.3	8.23755	Analyte	0.546	11-17-05 coho skin 4	9.84384
151	11-17-05 coho eggs.raw	2005-11-17	83.7	4.59532	Analyte	0.444	11-17-05 coho eggs	-22.7724	-1.96583	28.8335		131	11-17-05 coho eggs.raw	2005-11-17	172.7	5.23828	Analyte	0.444	11-17-05 coho eggs	11.4942
152	11-17-05 HM2-H.raw	2005-11-17	88.5	1.41741	Analyte	0.16	11-17-05 HM2-H	-22.9553	2.18017	33.1074		132	11-17-05 HM2-H.raw	2005-11-17	173.5	2.32837	Analyte	0.16	11-17-05 HM2-H	3.75029
153	11-17-05 WV3.raw	2005-11-17	86.3	2.96243	Analyte	0.326	11-17-05 WV3	-22.1734	0.498862	31.3743		133	11-17-05 WV3.raw	2005-11-17	172.6	4.77799	Analyte	0.326	11-17-05 WV3	6.11869
154	11-17-05 acetanalide 2.raw	2005-11-17	80.8	6.69848	Elem	0.495	11-17-05 acetanalide 2	-24.0001	-3.56271	27.1873		134	11-17-05 acetanalide 2.raw	2005-11-17	173.2	4.733	Elem	0.495	11-17-05 acetanalide 2	1.10333
155	11-17-05 iso-c 8542-4.raw	2005-11-17	85.4	3.80512	Iso	0.478	11-17-05 iso-c 8542-4	-10.4396	-0.0726929	30.7851		135	11-17-05 iso-n 8547-4.raw	2005-11-17	172.3	5.44158	Iso	0.283	11-17-05 iso-n 8547-4	0.4
Sample Number	Name	Acquisition date	RT (Sec)	Height (nA)	Type	Weight (mg)	Sample Description	13C	18O	delta18O w.r.t. SMOW		Sample Number	Name	Acquisition date	RT (Sec)	Height (nA)	Type	Weight (mg)	Sample Description	N15
271	11-18-05 tin blank 2.raw	2005-11-18	54.1	0.27368	Blank	0	11-18-05 tin blank 2	-28.5364	6.63744	37.7023		262	11-18-05 tin blank 2.raw	2005-11-18	124.7	0.647353	Blank	0	11-18-05 tin blank 2	-8.0734
272	11-18-05 iso-c 8542-3.raw	2005-11-18	90.9	3.94529	Iso	0.468	11-18-05 iso-c 8542-3	-10.47	-4.40488e-19	30.86		263	11-18-05 iso-n 8547-3.raw	2005-11-18	181.6	4.72056	Iso	0.252	11-18-05 iso-n 8547-3	0.4
273	11-18-05 GB CM 160-a.raw	2005-11-18	92.6	3.06339	Analyte	0.346	11-18-05 GB CM 160-a	-23.9711	-0.0770064	30.7806		264	11-18-05 GB CM 160-a.raw	2005-11-18	182.1	4.61405	Analyte	0.346	11-18-05 GB CM 160-a	2.31433
274	11-18-05 GB CM 160-b.raw	2005-11-18	91.8	3.31364	Analyte	0.362	11-18-05 GB CM 160-b	-23.7675	-0.541712	30.3016		265	11-18-05 GB CM 160-b.raw	2005-11-18	181.7	4.92805	Analyte	0.362	11-18-05 GB CM 160-b	2.0848
275	11-18-05 GB CM 160-c.raw	2005-11-18	93.8	2.20189	Analyte	0.246	11-18-05 GB CM 160-c	-24.0688	1.0533	31.9458		266	11-18-05 GB CM 160-c.raw	2005-11-18	182.4	3.28805	Analyte	0.246	11-18-05 GB CM 160-c	2.14681
276	11-18-05 acetanilide 1.raw	2005-11-18	87.5	5.97115	Elem	0.427	11-18-05 acetanilide 1	-24.9833	-4.29403	26.4335		267	11-18-05 acetanilide 1.raw	2005-11-18	182	3.98424	Elem	0.427	11-18-05 acetanilide 1	0.180232
