# Supplementary material for: The influence of sulfur and hair growth on stable isotope diet estimates for grizzly bears
Source: PLoS One. 2017 Mar 1;12(3):e0172194. doi: 10.1371/journal.pone.0172194 (PMC5332026; doi:10.1371/journal.pone.0172194)
Supplement: S2 File — (sources.txt) (TXT) [file pone.0172194.s002.txt]

sources	13C	sd13C	15N	sd15N	34S	sd34S
Salmon	-19.9	1	12.5	1	19.1	0.5
Moose	-26.8	0.5	2.4	1.4	-3.4	3.7
Goat	-24.5	0.4	1.4	0.7	0.7	2.8
Marmot	-26	1.1	1.4	1.9	4.4	7
Vegetation	-26.6	2	-2.8	3	-2	4.2
