# Supplementary material for: The influence of sulfur and hair growth on stable isotope diet estimates for grizzly bears
Source: PLoS One. 2017 Mar 1;12(3):e0172194. doi: 10.1371/journal.pone.0172194 (PMC5332026; doi:10.1371/journal.pone.0172194)
Supplement: S3 File — (corrections.txt) (TXT) [file pone.0172194.s003.txt]

sources	meand13C	sdd13C	mean15N	sdd15N	mean34S	sdd34S
Salmon	3.7	0.2	3.78	0.6	-3.806	0.2
Moose	3.7	0.2	4.992	0.5	2.044	0.2
Goat	3.7	0.2	5.112	0.5	0.978	0.2
Marmot	3.7	0.2	5.112	0.5	0.016	0.2
Vegetation	3.7	0.2	5.616	0.5	1.68	0.2
