# Supplementary material for: The influence of sulfur and hair growth on stable isotope diet estimates for grizzly bears
Source: PLoS One. 2017 Mar 1;12(3):e0172194. doi: 10.1371/journal.pone.0172194 (PMC5332026; doi:10.1371/journal.pone.0172194)
Supplement: S4 File — (All annual samples.xls) (CSV) [file pone.0172194.s004.csv]

Sample	Individual	Sex	Coast	root	length	weight	N15	C13	site_num	cell	site	utm_zone	utm_e	utm_n	lat	long	wpt_num	loc_date	access	Trap_Type	Session	Set_Date	Chk_Num	Chk_Date	Deposition date	Deposition date	Group	Barb_Num	Location	rootS	lengthS	weightS	S34	Set_period	Set_Date	Hair collection date	Hair collection date	Set duration	Hair growth rate	Sample year	Idnum
3	3	F	N	Y	11	777	4.145410229	-23.41670574	118	25	1	9	428662.123	6319238.945	57.01113582	-130.1747114	25-1-1	2004-07-19	HE	Bait Set	1	2004-07-19	1	2004-08-01	2004-07-25	2004-07-25	B	1	W	Y	12	934	0.840276	13	04201	04214	4207.5	55.5	5.9	Annual	1
39	37	F	N	Y	11	861	3.930135755	-23.3805374	84	17	2	9	429963.702	6331266.081	57.11935759	-130.1566387	17-2-1	2004-07-24	HE	Bait Set	1	2004-07-24	1	2004-08-01	2004-07-28	2004-07-28	D	1	W	Y	10	505	0.8239176	8	04206	04214	4210	58	5.7	Annual	2
40	40	F	N	Y	9	910	3.33894773	-23.56771091	84	17	2	9	429963.702	6331266.081	57.11935759	-130.1566387	17-2-1	2004-07-24	HE	Bait Set	1	2004-07-24	1	2004-08-01	2004-07-28	2004-07-28	B	1	W	N	10	941	0.4518152	8	04206	04214	4210	58	4.7	Annual	3
99	99	F	N	Y	8	339	1.56080496	-23.36713815	35	8	2	9	383228.125	6334866.586	57.14219391	-130.9297532	8-2-1	2004-07-20	HE	Bait Set	1	2004-07-20	1	2004-08-07	2004-07-29	2004-07-29	G	1	W	N	9	346	-0.190781715	18	04202	04220	4211	59	4.1	Annual	4
224	224	F	N	N	11	712	3.652141712	-23.49233929	75	16	1	9	411023.425	6329637.91	57.10146189	-130.4687512	16-1-1	2004-07-19	HE	Bait Set	1	2004-07-19	1	2004-08-03	2004-07-26	2004-07-26	A	1	G	N	13	1081	-1.9763816	15	04201	04216	4208.5	56.5	5.8	Annual	5
269	269	F	N	Y	12	1244	2.399554697	-23.35073216	113	24	1	9	411930.004	6320193.668	57.0168221	-130.45048	24-1-1	2004-07-19	HE	Bait Set	1	2004-07-19	1	2004-08-03	2004-07-26	2004-07-26	K	1	W	Y	13	1029	-3.659979594	15	04201	04216	4208.5	56.5	6.4	Annual	6
297	297	F	N	N	8	1073	3.731448079	-23.49803578	146	31	1	9	417994.215	6299427.213	56.83143318	-130.3439159	31-1-1	2004-07-19	HE	Bait Set	1	2004-07-19	1	2004-08-03	2004-07-26	2004-07-26	A	1	W	N	8	718	-2.2368952	15	04201	04216	4208.5	56.5	4.2	Annual	7
227	317	F	N	N	9	694	2.180399491	-22.91990901	75	16	1	9	411023.425	6329637.91	57.10146189	-130.4687512	16-1-1	2004-07-19	HE	Bait Set	1	2004-07-19	1	2004-08-03	2004-07-26	2004-07-26	I	1	W	N	12	974	-3.811332	15	04201	04216	4208.5	56.5	4.8	Annual	8
392	390	F	N	Y	10	952	3.359813505	-23.39367345	142	30	1	9	394068.415	6297353.213	56.80797458	-130.7349712	30-1-1	2004-07-19	HE	Bait Set	1	2004-07-19	1	2004-08-04	2004-07-27	2004-07-27	J	4	W	N	10	974	-2.3142504	16	04201	04217	4209	57	5.3	Annual	9
398	398	M	N	N	11	552	3.097881436	-19.00586044	40	9	1	9	395479.12	6342390.684	57.21270382	-130.7305617	9-1-1	2004-07-20	HE	Bait Set	1	2004-07-20	1	2004-08-05	2004-07-28	2004-07-28	A	1	W	Y	10	404	0.707034667	16	04202	04218	4210	58	5.7	Annual	10
442	442	F	N	Y	11	1194	3.444929213	-22.91238682	34	8	1	9	390256.231	6346952.087	57.25243807	-130.8190048	8-1-1	2004-07-20	HE	Bait Set	1	2004-07-20	1	2004-08-05	2004-07-28	2004-07-28	C	1	P	Y	10	644	0.3603528	16	04202	04218	4210	58	5.7	Annual	11
453	453	M	N	Y	9	871	3.812225081	-23.15011993	40	9	1	9	395479.12	6342390.684	57.21270382	-130.7305617	9-1-1	2004-07-20	HE	Bait Set	1	2004-07-20	1	2004-08-05	2004-07-28	2004-07-28	G	1	G	Y	12	812	-0.279141894	16	04202	04218	4210	58	4.7	Annual	12
469	469	M	N	Y	11	769	3.02751604	-22.80194935	40	9	1	9	395479.12	6342390.684	57.21270382	-130.7305617	9-1-1	2004-07-20	HE	Bait Set	1	2004-07-20	1	2004-08-05	2004-07-28	2004-07-28	N	4	G	N	10	773	-2.446295254	16	04202	04218	4210	58	5.7	Annual	13
616	616	M	N	N	8	709	4.561267544	-20.09803009	76	16	2	9	422671.783	6334633.542	57.14843273	-130.278073	16-2-1	2004-07-25	HE	Bait Set	2	2004-08-01	1	2004-08-16	2004-08-08	2004-08-08	B	3	G	N	10	541	-1.682092774	15	04214	04229	4221.5	69.5	3.5	Annual	14
650	650	F	N	N	9	606	2.573317285	-23.77838217	85	17	3	9	424827.435	6324317.892	57.05614328	-130.239358	17-3-2	2004-08-03	HE	Bait Set	2	2004-08-03	1	2004-08-16	2004-08-09	2004-08-09	B	3	W	N	9	623	-0.7458168	13	04216	04229	4222.5	70.5	3.8	Annual	15
658	665	M	N	Y	10	1004	4.031235593	-19.66172709	85	17	3	9	424827.435	6324317.892	57.05614328	-130.239358	17-3-2	2004-08-03	HE	Bait Set	2	2004-08-03	1	2004-08-16	2004-08-09	2004-08-09	L	1	W	N	7	560	-2.486974427	13	04216	04229	4222.5	70.5	4.3	Annual	16
675	672	F	N	Y	12	944	2.885250163	-23.9943178	120	25	3	9	428755.173	6305785.211	56.89031303	-130.1693899	25-3-1	2004-07-25	HE	Bait Set	2	2004-08-03	1	2004-08-16	2004-08-09	2004-08-09	B	4	W	Y	14	768	-0.25222	13	04216	04229	4222.5	70.5	5.1	Annual	17
690	684	F	N	Y	13	1236	3.219141832	-23.85002699	122	25	5	9	426646.237	6313896.258	56.9628346	-130.2063454	25-5-2	2004-08-03	HE	Bait Set	2	2004-08-03	1	2004-08-16	2004-08-09	2004-08-09	M	3	W	Y	13	971	0.5514984	13	04216	04229	4222.5	70.5	5.5	Annual	18
700	724	F	N	N	10	974	2.457587551	-23.2158255	44	9	5	9	395825.018	6340161.856	57.19276965	-130.7239044	9-5-2	2004-08-05	HE	Bait Set	2	2004-08-05	1	2004-08-17	2004-08-11	2004-08-11	C	4	G	N	9	550	-4.9880536	12	04218	04230	4224	72	4.2	Annual	19
724	724	F	N	Y	9	611	2.688712141	-23.49165971	44	9	5	9	395825.018	6340161.856	57.19276965	-130.7239044	9-5-2	2004-08-05	HE	Bait Set	2	2004-08-05	1	2004-08-17	2004-08-11	2004-08-11	S	3	W	Y	8	484	0.2970376	12	04218	04230	4224	72	3.8	Annual	20
759	744	M	N	Y	10	367	4.153066619	-23.5622057	110	23	4	9	400536.34	6315172.239	56.96941674	-130.6360674	23-4-2	2004-08-05	HE	Bait Set	2	2004-08-05	1	2004-08-17	2004-08-11	2004-08-11	K	1	W	Y	9	251	-3.88076008	12	04218	04230	4224	72	4.2	Annual	21
775	780	F	N	N	10	495	4.374920938	-23.82008253	110	23	4	9	400536.34	6315172.239	56.96941674	-130.6360674	23-4-2	2004-08-05	HE	Bait Set	2	2004-08-05	1	2004-08-17	2004-08-11	2004-08-11	K	11	W	N	8	444	-3.908364	12	04218	04230	4224	72	4.2	Annual	22
860	859	F	N	N	10	585	4.752340308	-23.60054766	148	31	3	9	412912.181	6291430.619	56.75869167	-130.4244465	31-3-1	2004-07-25	HE	Bait Set	3	2004-08-17	1	2004-08-30	2004-08-23	2004-08-23	D	1	W	N	10	657	0.445239704	13	04230	04243	4236.5	84.5	3.6	Annual	23
872	872	F	N	Y	9	732	4.216634938	-23.99020888	148	31	3	9	412912.181	6291430.619	56.75869167	-130.4244465	31-3-1	2004-07-25	HE	Bait Set	3	2004-08-17	1	2004-08-30	2004-08-23	2004-08-23	O	3	W	N	8	542	-4.0680104	13	04230	04243	4236.5	84.5	3.2	Annual	24
452	884	F	N	Y	10	948	2.656783602	-23.25504691	40	9	1	9	395479.12	6342390.684	57.21270382	-130.7305617	9-1-1	2004-07-20	HE	Bait Set	1	2004-07-20	1	2004-08-05	2004-07-28	2004-07-28	B	2	G	N	11	991	0.2924856	16	04202	04218	4210	58	5.2	Annual	25
931	931	F	N	N	14	1613	3.781473648	-22.82682844	109	23	3	9	400111.767	6309283.879	56.91644847	-130.6407237	23-3-2	2004-08-05	HE	Bait Set	3	2004-08-18	1	2004-08-31	2004-08-24	2004-08-24	C	2	W	Y	16	1848	-2.793036032	13	04231	04244	4237.5	85.5	4.9	Annual	26
969	969	M	N	N	11	1109	2.978988388	-19.05246132	138	29	1	9	383612.905	6302760.498	56.85402811	-130.9085799	29-1-2	2004-08-01	HE	Bait Set	3	2004-08-18	1	2004-09-01	2004-08-25	2004-08-25	E	1	W	N	10	1271	-1.03916848	14	04231	04245	4238	86	3.8	Annual	27
1044	1025	F	N	N	11	1204	3.482754215	-23.01922283	37	8	4	9	379693.182	6342762.795	57.21217275	-130.9919429	8-4-2	2004-08-07	HE	Bait Set	3	2004-08-19	1	2004-09-02	2004-08-26	2004-08-26	P	1	W	Y	9	668	-5.8052952	14	04232	04246	4239	87	3.8	Annual	28
1046	1039	F	N	Y	14	1726	2.842346474	-23.02589336	37	8	4	9	379693.182	6342762.795	57.21217275	-130.9919429	8-4-2	2004-08-07	HE	Bait Set	3	2004-08-19	1	2004-09-02	2004-08-26	2004-08-26	Q	2	W	Y	13	1157	1.842113422	14	04232	04246	4239	87	4.8	Annual	29
1053	1053	F	N	Y	9	911	3.015796915	-23.1224179	66	14	4	9	380406.256	6331452.587	57.11081743	-130.9747231	14-4-3	2004-08-19	HE	Bait Set	3	2004-08-19	1	2004-09-02	2004-08-26	2004-08-26	F	1	G	Y	11	591	-7.5912712	14	04232	04246	4239	87	3.1	Annual	30
1866	1866	M	N	Y	10	1058	3.848307166	-23.2041975	100	20	3	9	354788.129	6316843.258	56.97231889	-131.3889099	20-3-2	2004-08-08	HE	Bait Set	2	2004-08-08	1	2004-08-20	2004-08-14	2004-08-14	M	1	W	N	8	806	2.513398559	12	04221	04233	4227	75	4.0	Annual	31
1930	1918	F	N	Y	12	1354	3.61762522	-23.3905652	88	17	6	9	430003.941	6325059.143	57.06361592	-130.1542408	17-6-4	2004-08-30	HE	Bait Set	4	2004-08-30	1	2004-09-14	2004-09-06	2004-09-06	I	1	W	N	9	538	-4.713373448	15	04243	04258	4250.5	98.5	3.7	Annual	32
1933	1933	M	N	Y	11	530	3.33737276	-23.48609606	88	17	6	9	430003.941	6325059.143	57.06361592	-130.1542408	17-6-4	2004-08-30	HE	Bait Set	4	2004-08-30	1	2004-09-14	2004-09-06	2004-09-06	J	1	W	N	11	752	1.273158906	15	04243	04258	4250.5	98.5	3.4	Annual	33
1940	1940	F	N	Y	13	846	3.553755586	-23.26185081	88	17	6	9	430003.941	6325059.143	57.06361592	-130.1542408	17-6-4	2004-08-30	HE	Bait Set	4	2004-08-30	1	2004-09-14	2004-09-06	2004-09-06	L	5	W	Y	12	820	1.857200533	15	04243	04258	4250.5	98.5	4.0	Annual	34
842	645	F	N	Y	8	553	3.024309921	-23.49382499	87	17	5	9	425692.074	6334419.161	57.1470058	-130.2281034	17-5-3	2004-08-16	HE	Bait Set	3	2004-08-16	1	2004-08-30	2004-08-23	2004-08-23	P	1	W	N	10	797	-1.591881038	14	04229	04243	4236	84	2.9	Uncertain	35
824	824	F	N	N	6	717	3.755596197	-23.48962554	81	16	7	9	414054.518	6328728.539	57.09387124	-130.4184223	16-7-3	2004-08-16	HE	Bait Set	3	2004-08-16	1	2004-08-30	2004-08-23	2004-08-23	C	1	W	N	6	577	-2.0362616	14	04229	04243	4236	84	2.1	Uncertain	36
825	825	F	N	Y	8	804	2.544053235	-22.94451581	81	16	7	9	414054.518	6328728.539	57.09387124	-130.4184223	16-7-3	2004-08-16	HE	Bait Set	3	2004-08-16	1	2004-08-30	2004-08-23	2004-08-23	K	1	W	N	12	828	-3.17339094	14	04229	04243	4236	84	2.9	Uncertain	37
1965	874	F	N	Y	10	961	4.744714329	-22.92118221	43	9	4	9	395753.25	6351841.777	57.29762793	-130.7299984	9-4-2	2004-08-05	HE	Bait Set	4	2004-08-31	1	2004-09-15	2004-09-07	2004-09-07	B	1	W	Y	7	770	2.1454616	15	04244	04259	4251.5	99.5	3.0	Uncertain	38
1979	884	F	N	N	8	1006	3.000832321	-22.80484304	68	14	6	9	384837.622	6336019.905	57.15295494	-130.9037036	14-6-4	2004-09-02	HE	Bait Set	4	2004-09-02	1	2004-09-15	2004-09-08	2004-09-08	A	1	W	N	8	910	1.192452	13	04246	04259	4252.5	100.5	2.4	Uncertain	39
1904	1904	F	N	Y	9	508	3.044899891	-23.14381485	117	24	5	9	413413.804	6317506.102	56.99296653	-130.4251278	24-5	2004-08-30	HE	Bait Set	4	2004-08-30	1	2004-09-14	2004-09-06	2004-09-06	A	1	W	N	8	757	-6.106660734	15	04243	04258	4250.5	98.5	2.7	Uncertain	40
122	110	F	Y	Y	15	1272	3.11932478	-22.89743097	57	13	1	9	370427.642	6325188.105	57.05187857	-131.1361277	13-1-1	2004-07-20	HE	Bait Set	1	2004-07-20	1	2004-08-07	2004-07-29	2004-07-29	L	1	W	Y	14	746	-9.2038936	18	04202	04220	4211	59	7.6	Annual	41
1858	111	M	Y	Y	8	378	2.919256	-20.7261779	59	13	3	9	362592.118	6323190.773	57.03168154	-131.2641013	13-3-2	2004-08-07	HE	Bait Set	2	2004-08-07	1	2004-08-19	2004-08-13	2004-08-13	P	4	W	N	6	386	-11.55761712	12	04220	04232	4226	74	3.2	Annual	42
146	128	F	Y	N	11	1242	3.000143314	-22.84601511	58	13	2	9	371110.235	6328825.059	57.08471954	-131.1267507	13-2-1	2004-07-21	HE	Bait Set	1	2004-07-21	1	2004-08-07	2004-07-29	2004-07-29	K	3	W	Y	10	948	-8.9323912	17	04203	04220	4211.5	59.5	5.5	Annual	43
160	159	M	Y	N	9	420	2.156266274	-23.41833871	9	3	1	9	343592.531	6365128.355	57.40198195	-131.6032023	3-1-1	2004-07-23	HE	Bait Set	1	2004-07-23	1	2004-08-08	2004-07-31	2004-07-31	O	1	W	Y	8	326.3333333	2.601773587	16	04205	04221	4213	61	4.4	Annual	44
198	198	M	Y	Y	9	750	3.205385915	-22.93930407	29	6	5	9	345372.275	6352268.158	57.2871834	-131.5655494	6-5-3	2004-08-21	HE	Rub Tree	2	2004-08-01	1	2004-08-21	2004-08-11	2004-08-11	A	1	R	Y	9	758	1.378745805	20	04214	04234	4224	72	3.8	Annual	45
558	558	M	Y	N	11	722	6.792837199	-21.98870043	177	34	9	9	366876.892	6283008.857	56.67221725	-131.1725468	34-9-2	2004-08-12	RV	Rub Tree	1	2004-07-15	1	2004-08-12	2004-07-29	2004-07-29	C	1	R	N	4	165	18.53071901	28	04197	04225	4211	59	5.6	Annual	46
1081	1081	M	Y	N	12	728	2.827822148	-23.32399303	47	11	1	9	343477.743	6335939.486	57.14000523	-131.5866691	11-1-3	2004-08-20	HE	Bait Set	3	2004-08-20	1	2004-09-03	2004-08-27	2004-08-27	G	1	W	N	7	629	-1.7680776	14	04233	04247	4240	88	4.1	Annual	47
1107	1107	F	Y	Y	10	864	2.682597687	-22.96778557	61	13	5	9	369901.719	6326886.751	57.06697941	-131.145671	13-5-3	2004-08-19	HE	Bait Set	3	2004-08-19	1	2004-09-03	2004-08-26	2004-08-26	A	3	W	N	8	689	-1.969821077	15	04232	04247	4239.5	87.5	3.4	Annual	48
1232	1476	M	Y	N	11	654	6.378596013	-22.28572343	163	33	7	9	356410.139	6285814.052	56.69430256	-131.3447714	33-7-3	2004-08-28	RV	Trail Set	3	2004-08-28	1	2004-09-09	2004-09-03	2004-09-03	A	2	W	N	11	646	6.734698524	12	04241	04253	4247	95	3.5	Annual	49
1798	1798	M	Y	N	10	654	7.525293102	-21.32846675	20	5	5	9	328116.041	6349810.094	57.25896657	-131.8497724	5-5-2	2004-08-08	RV	Bait Set	2	2004-08-08	1	2004-08-25	2004-08-16	2004-08-16	K	1	W	Y	9	730	3.4328216	17	04221	04238	4229.5	77.5	3.9	Annual	50
1833	1835	F	Y	Y	9	605	7.657277283	-21.03413501	21	5	6	9	329407.773	6354013.246	57.29716122	-131.8312812	5-6-2	2004-08-13	RV	Bait Set	2	2004-08-13	1	2004-08-25	2004-08-19	2004-08-19	A	4	G	Y	10	633	10.0939607	12	04226	04238	4232	80	3.4	Annual	51
2199	2199	M	Y	Y	11	569	3.661439182	-23.10902648	136	28	1	9	367039.201	6298715.032	56.81326389	-131.1780453	28-1-2	2004-08-01	HE	Bait Set	4	2004-09-03	1	2004-09-16	2004-09-09	2004-09-09	N	1	W	Y	11	485	-0.082665281	13	04247	04260	4253.5	101.5	3.3	Annual	52
2232	2232	M	Y	N	11	950	4.072529871	-22.96951012	204	38	1	9	393567.579	6265296.565	56.51999652	-130.7299287	38-1-1	2004-07-21	HE	Bait Set	4	2004-09-01	1	2004-09-15	2004-09-08	2004-09-08	L	3	W	Y	8	301	4.451775238	14	04245	04259	4252	100	3.3	Annual	53
1002	1002	F	Y	N	6	1014	1.740083517	-23.67632422	159	33	4	9	345487.983	6279724.908	56.63616836	-131.5192867	33-4	2004-08-22	HE	Bait Set	3	2004-08-22	1	2004-09-01	2004-08-27	2004-08-27	A	1	W	Y	7	810	2.1820632	10	04235	04245	4240	88	2.0	Summer	54
1302	1302	M	Y	Y	6	720	9.291965993	-20.22423504	152	32	4	9	333510.625	6280100.831	56.6354388	-131.7145783	32-4-2	2004-08-14	RV	Trail Set	3	2004-08-27	1	2004-09-03	2004-08-30	2004-08-30	K	1	W	N	7	702	8.461640486	7	04240	04247	4243.5	91.5	2.0	Summer	55
2075	1356	M	Y	N	5	549	16.17787669	-16.18737865	22	5	7	9	332677.241	6353248.931	57.29151249	-131.7765749	5-7-2	2004-08-13	RV	Trail Set	4	2004-09-07	1	2004-09-14	2004-09-10	2004-09-10	J	2	W	N	5	934	17.14886967	7	04251	04258	4254.5	102.5	1.5	Summer	56
1407	1407	F	Y	Y	6	419	9.138460177	-20.29676321	49	11	3	9	335353.527	6337814.943	57.15399563	-131.7219973	11-3-3	2004-08-26	RV	Trail Set	3	2004-08-26	1	2004-09-08	2004-09-01	2004-09-01	C	1	W	N	6	623	7.304149147	13	04239	04252	4245.5	93.5	1.9	Summer	57
1411	1411	M	Y	N	6	873	13.06564659	-18.41318133	126	26	2	9	331150.97	6301236.048	56.82425022	-131.7669082	26-2-2	2004-08-04	RV	Trail Set	3	2004-09-01	1	2004-09-08	2004-09-04	2004-09-04	H	1	W	N	7	803	11.7502961	7	04245	04252	4248.5	96.5	1.9	Summer	58
2314	1427	M	Y	N	6	822	9.690574466	-19.36425472	166	33	10	9	343564.49	6287817.22	56.70815885	-131.5555287	33-10	2004-08-29	RV	Trail Set	4	2004-09-06	1	2004-09-13	2004-09-09	2004-09-09	Q	1	W	N	6	579	8.181307011	7	04250	04257	4253.5	101.5	1.8	Summer	59
1428	1428	F	Y	N	5	417	6.731931591	-21.34323189	164	33	8	9	346919.719	6287460.294	56.70606673	-131.5005649	33-8-3	2004-08-29	RV	Trail Set	3	2004-08-29	1	2004-09-06	2004-09-02	2004-09-02	K	1	W	N	3	323	-0.000886357	8	04242	04250	4246	94	1.6	Summer	60
1437	1437	F	Y	N	6	688	8.204520915	-20.17306807	160	33	5	9	354119.363	6288106.098	56.714167	-131.3834435	33-5-3	2004-08-23	RV	Trail Set	3	2004-08-23	1	2004-09-09	2004-08-31	2004-08-31	A	1	W	N	6	574	9.639431501	17	04236	04253	4244.5	92.5	1.9	Summer	61
2112	1559	F	Y	N	6	641	7.532633891	-20.7110181	173	34	5	9	360100.052	6285440.208	56.6920656	-131.2843681	34-5-2	2004-08-11	RV	Bait Set	4	2004-09-04	1	2004-09-16	2004-09-10	2004-09-10	B	1	W	N	7	384	10.42534869	12	04248	04260	4254	102	1.8	Summer	62
1794	1794	F	Y	N	5	296	9.75583126	-19.41652926	23	5	8	9	328630.003	6345650.001	57.22878098	-131.8383913	5-8-2	2004-08-08	RV	Bait Set	2	2004-08-08	1	2004-08-26	2004-08-17	2004-08-17	N	2	W	N	6	173	8.902880911	18	04221	04239	4230	78	1.9	Summer	63
1885	1885	M	Y	N	5	702	14.54462093	-16.53529861	147	31	2	9	409155.182	6303020.898	56.862064	-130.4899997	31-2-1	2004-07-21	HE	Bait Set	4	2004-08-30	1	2004-09-14	2004-09-06	2004-09-06	J	1	W	N	4	481	19.70336878	15	04243	04258	4250.5	98.5	1.5	Summer	64
2021	2021	F	Y	N	6	606	8.30842526	-19.96315364	3	1	3	9	323580.917	6363643.033	57.38133967	-131.934734	1-3-4	2004-09-05	HE	Bait Set	4	2004-09-05	1	2004-09-17	2004-09-11	2004-09-11	K	1	W	N	8	593	7.934802947	12	04249	04261	4255	103	1.7	Summer	65
1436	2037	M	Y	Y	5	354	13.49316125	-17.37368101	177	34	9	9	366876.892	6283008.857	56.67221725	-131.1725468	34-9-2	2004-08-12	RV	Trail Set	3	2004-08-28	1	2004-09-04	2004-08-31	2004-08-31	D	1	W	Y	5	256	14.77947346	7	04241	04248	4244.5	92.5	1.6	Summer	66
2249	2249	F	Y	N	7	481	9.044547134	-20.73219108	207	11	5	9	336615	6337243	0	0		2004-08-26	RV	Bait Set	4	2004-09-08	1	2004-09-15	2004-09-11	2004-09-11	A	1	W	N	8	335	6.050488857	7	04252	04259	4255.5	103.5	2.0	Summer	67
2273	2273	F	Y	N	6	264	15.0976458	-16.58459807	184	34	16	9	362804.151	6289646.275	56.73062503	-131.2424988	34-16	2004-09-10	RV	Trail Set	4	2004-09-10	1	2004-09-17	2004-09-13	2004-09-13	A	3	G	N	5	183	14.30563555	7	04254	04261	4257.5	105.5	1.7	Summer	68
2274	2274	F	Y	N	7	465	14.68093544	-16.91779564	184	34	16	9	362804.151	6289646.275	56.73062503	-131.2424988	34-16	2004-09-10	RV	Trail Set	4	2004-09-10	1	2004-09-17	2004-09-13	2004-09-13	B	1	W	N	7	415	15.43220544	7	04254	04261	4257.5	105.5	2.0	Summer	69
2278	2278	M	Y	N	6	473	4.542235716	-22.48138675	97	19	7	9	332396.751	6310253.912	56.90562107	-131.7524619	19-7-4	2004-09-01	RV	Bait Set	4	2004-09-01	2	2004-09-15	2004-09-08	2004-09-08	B	1	W	N	5	407	2.975731151	14	04245	04259	4252	100	1.8	Summer	70
136	136	F	Y	N	6	697	2.410170615	-23.27182412	58	13	2	9	371110.235	6328825.059	57.08471954	-131.1267507	13-2-1	2004-07-21	HE	Bait Set	1	2004-07-21	1	2004-08-07	2004-07-29	2004-07-29	I	1	W	N	8	1088	-10.9401112	17	04203	04220	4211.5	59.5	3.0	Uncertain	71
190	189	M	Y	Y	6	497	3.518121511	-23.05916697	98	20	1	9	344661.175	6320367.678	57.00065911	-131.5574974	20-1-1	2004-07-21	HE	Bait Set	1	2004-07-21	1	2004-08-08	2004-07-30	2004-07-30	B	1	W	N	9	875	-5.290345067	18	04203	04221	4212	60	3.0	Uncertain	72
1309	200	F	Y	N	8	307	4.3438016	-22.86205555	22	5	7	9	332677.241	6353248.931	57.29151249	-131.7765749	5-7-2	2004-08-13	RV	Trail Set	2	2004-08-13	1	2004-08-25	2004-08-19	2004-08-19	A	7	W	Y	12	414	-1.156250039	12	04226	04238	4232	80	3.0	Uncertain	73
1022	1022	M	Y	Y	7	677	3.290091924	-23.21617806	36	8	3	9	384863.659	6342893.897	57.21467793	-130.9064502	8-3-2	2004-08-07	HE	Bait Set	3	2004-08-19	1	2004-09-02	2004-08-26	2004-08-26	F	1	P	N	8	895	-2.445035467	14	04232	04246	4239	87	2.4	Uncertain	74
1061	1061	F	Y	Y	8	462	2.920664506	-23.44930279	206	38	3	9	395082.058	6270719.183	56.56903267	-130.7075161	38-3-3	2004-08-18	HE	Bait Set	3	2004-08-18	1	2004-09-02	2004-08-25	2004-08-25	E	1	W	Y	10	514	2.6210704	15	04231	04246	4238.5	86.5	2.8	Uncertain	75
1206	1194	F	Y	Y	6	419	3.1320104	-23.23398288	4	2	1	9	342759.121	6356250.167	57.3220253	-131.6113884	2-1-1	2004-07-23	HE	Bait Set	2	2004-08-08	1	2004-08-21	2004-08-14	2004-08-14	M	5	W	N	7	448	-6.6566512	13	04221	04234	4227.5	75.5	2.4	Uncertain	76
1233	1233	M	Y	N	7	401	7.459720875	-20.902501	163	33	7	9	356410.139	6285814.052	56.69430256	-131.3447714	33-7-3	2004-08-28	RV	Trail Set	3	2004-08-28	1	2004-09-09	2004-09-03	2004-09-03	A	3	W	N	6	422	8.936593874	12	04241	04253	4247	95	2.2	Uncertain	77
1399	1398	M	Y	Y	7	1058	16.24875852	-15.53539515	187	35	3	9	377444.14	6285092.051	56.69380903	-131.0012073	35-3-2	2004-08-03	RV	Trail Set	3	2004-08-24	1	2004-09-02	2004-08-28	2004-08-28	M	1	W	N	7	868	16.45033091	9	04237	04246	4241.5	89.5	2.3	Uncertain	78
1441	1441	F	Y	N	9	256	1.571560488	-25.2223226	160	33	5	9	354119.363	6288106.098	56.714167	-131.3834435	33-5-3	2004-08-23	RV	Trail Set	3	2004-08-23	1	2004-09-09	2004-08-31	2004-08-31	B	1	W	N	5	326	8.692780029	17	04236	04253	4244.5	92.5	2.9	Uncertain	79
1444	1444	M	Y	N	6	679	8.548089956	-20.20813592	152	32	4	9	333510.625	6280100.831	56.6354388	-131.7145783	32-4-2	2004-08-14	RV	Trail Set	2	2004-08-14	1	2004-08-27	2004-08-20	2004-08-20	A	1	W	N	6	732	9.495072537	13	04227	04240	4233.5	81.5	2.2	Uncertain	80
2253	1453	M	Y	Y	7	384	13.26415692	-17.80584763	153	32	5	9	334212.43	6279335.448	56.62881911	-131.7026586	32-5-2	2004-08-14	RV	Trail Set	4	2004-09-03	1	2004-09-13	2004-09-08	2004-09-08	Q	2	W	N	5	424	12.57096827	10	04247	04257	4252	100	2.1	Uncertain	81
1535	1535	M	Y	N	6	319	10.59242949	-18.9847374	188	35	4	9	381034.351	6285441.617	56.69787526	-130.9427834	35-4-2	2004-08-10	RV	Trail Set	2	2004-08-10	2	2004-08-24	2004-08-17	2004-08-17	F	2	W	N	6	201	9.99542271	14	04223	04237	4230	78	2.3	Uncertain	82
1587	1587	M	Y	Y	8	702	4.156089163	-22.26119217	129	26	4	9	333735.602	6292922.761	56.75058067	-131.7192024	26-4-2	2004-08-05	RV	Bait Set	3	2004-08-24	1	2004-08-29	2004-08-26	2004-08-26	K	1	W	N	9	558	1.6200488	5	04237	04242	4239.5	87.5	2.7	Uncertain	83
2002	1674	F	Y	N	9	929	3.063887065	-23.00148236	56	12	3	9	359641.882	6326058.522	57.05653489	-131.3142693	12-3-3	2004-08-19	HE	Bait Set	4	2004-09-03	1	2004-09-17	2004-09-10	2004-09-10	A	1	W	N	11	999	-9.1283224	14	04247	04261	4254	102	2.6	Uncertain	84
1730	1730	F	Y	N	6	474	2.046444918	-22.90759817	186	35	2	9	383992.789	6278443.464	56.63578212	-130.8913494	35-2-1	2004-07-21	HE	Bait Set	2	2004-08-02	1	2004-08-18	2004-08-10	2004-08-10	K	1	G	N	7	371	-0.188486933	16	04215	04231	4223	71	2.5	Uncertain	85
1744	1744	M	Y	Y	7	382	7.950582959	-21.53107146	156	33	1	9	357374.686	6277847.986	56.62308991	-131.324628	33-1-1	2004-07-21	HE	Bait Set	2	2004-08-02	1	2004-08-18	2004-08-10	2004-08-10	B	1	W	N	5	370	1.224764433	16	04215	04231	4223	71	3.0	Uncertain	86
1799	1799	F	Y	Y	7	734	10.26211972	-19.72549418	18	5	3	9	328097	6347946.024	57.24223495	-131.848796	5-3-2	2004-08-08	RV	Bait Set	2	2004-08-08	1	2004-08-26	2004-08-17	2004-08-17	A	1	W	N	7	696	6.248176928	18	04221	04239	4230	78	2.7	Uncertain	87
1806	1806	F	Y	Y	7	597	11.49206791	-18.735761	18	5	3	9	328097	6347946.024	57.24223495	-131.848796	5-3-2	2004-08-08	RV	Bait Set	2	2004-08-08	1	2004-08-26	2004-08-17	2004-08-17	M	1	W	N	6	636	10.31390076	18	04221	04239	4230	78	2.7	Uncertain	88
2027	2027	F	Y	N	8	458	10.90694535	-20.06333687	3	1	3	9	323580.917	6363643.033	57.38133967	-131.934734	1-3-4	2004-09-05	HE	Bait Set	4	2004-09-05	1	2004-09-17	2004-09-11	2004-09-11	L	5	W	N	4	171	-2.97445363	12	04249	04261	4255	103	2.3	Uncertain	89
2091	2091	M	Y	N	8	877	7.406055328	-21.68586255	19	5	4	9	328365.122	6347116.882	57.23489642	-131.8437857	5-4-2	2004-08-08	RV	Trail Set	4	2004-09-07	1	2004-09-14	2004-09-10	2004-09-10	B	1	W	Y	6	216	9.212947097	7	04251	04258	4254.5	102.5	2.3	Uncertain	90
2143	2143	F	Y	Y	9	872	7.899667795	-20.05779019	161	33	14	9	346912.344	6284265.358	56.67738855	-131.4987839	33-5-4	2004-09-01	HE	Bait Set	4	2004-09-01	1	2004-09-16	2004-09-08	2004-09-08	J	1	W	N	9	983	8.647090382	15	04245	04260	4252.5	100.5	2.7	Uncertain	91
2171	2171	M	Y	N	9	768	1.404373224	-23.29658753	190	35	6	9	384609	6284644.895	56.69125021	-130.9082258	35-6-2	2004-08-11	RV	Bait Set	4	2004-09-02	2	2004-09-17	2004-09-09	2004-09-09	A	4	W	N	9	771	3.438714876	15	04246	04261	4253.5	101.5	2.7	Uncertain	92
2248	2248	F	Y	Y	8	318	6.5018614	-21.43770001	130	26	5	9	328382.116	6289389.815	56.7169404	-131.8042767	26-5-2	2004-08-06	RV	Trail Set	4	2004-09-06	1	2004-09-13	2004-09-09	2004-09-09	H	1	W	N	7	268	1.536516102	7	04250	04257	4253.5	101.5	2.4	Uncertain	93
1812	2278	M	Y	N	7	436	4.405879978	-22.52578151	96	19	6	9	334027.888	6320282.184	56.99619507	-131.7322887	19-6-4	2004-09-01	RV	Bait Set	4	2004-09-01	1	2004-09-07	2004-09-04	2004-09-04	E	1	W	N	6	539	3.354719692	6	04245	04251	4248	96	2.2	Uncertain	94
