# Supplementary material for: The influence of sulfur and hair growth on stable isotope diet estimates for grizzly bears
Source: PLoS One. 2017 Mar 1;12(3):e0172194. doi: 10.1371/journal.pone.0172194 (PMC5332026; doi:10.1371/journal.pone.0172194)
Supplement: S5 File — (All sectioned samples.xls) (CSV) [file pone.0172194.s005.csv]

Sample	Individual	Sex	Coast	root	length_N	length_S	Section	weight_N	N15	C13	S34	site_num	cell	site	utm_zone	utm_e	utm_n	lat	long	wpt_num	loc_date	access	Trap_Type	Session	Set_Date	Chk_Num	Chk_Date	Group	Barb_Num	Location	DATEset	DATEchk	datediff	datecoll approx Julian	end of hair section growth period	colldate	cutlength2	cutlength3	cutlength ration	period	hair growth period	hair growth period	N_hair growth rate per month	sectional growth period	section date since June1	start of hair growth	end of hair growth period
1858	111	M	Y	Y	8	6	ATip	158	2.075014917	-20.38343925	-7.7	59	13	3	9	362592.118	6323190.773	57.03168154	-131.2641013	2013-03-02	2004-08-07	HE	Bait Set	2	2004-08-07	1	2004-08-19	P	4	W	16290	16302	12	16296	2004-07-21	44	4.933348	7.4	0.666668649	Annual	74	152	1.6	50.7	50.7	2004-06-01	2004-07-21
1858	111	M	Y	Y	8	6	Mid	111	3.068828304	-20.57800955	-12.8	59	13	3	9	362592.118	6323190.773	57.03168154	-131.2641013	2013-03-02	2004-08-07	HE	Bait Set	2	2004-08-07	1	2004-08-19	P	4	W	16290	16302	12	16296	2004-09-10	44	4.933348	7.4	0.666668649	Annual	74	152	1.6	50.7	101.3	2004-06-01	2004-09-10
1858	111	M	Y	Y	8	6	Root	109	3.613924778	-21.2170849	-14.2	59	13	3	9	362592.118	6323190.773	57.03168154	-131.2641013	2013-03-02	2004-08-07	HE	Bait Set	2	2004-08-07	1	2004-08-19	P	4	W	16290	16302	12	16296	2004-10-31	44	4.933348	7.4	0.666668649	Annual	74	152	1.6	50.7	152	2004-06-01	2004-10-31
190	189	M	Y	Y	6	9	ATip	131	2.639663837	-23.26640781	-3.8	98	20	1	9	344661.175	6320367.678	57.00065911	-131.5574974	2020-01-01	2004-07-21	HE	Bait Set	1	2004-07-21	1	2004-08-08	B	1	W	16273	16291	18	16282	2004-07-21	30	4.00001	6	0.666668333	Uncertain	60	152	1.2	50.7	50.7	2004-06-01	2004-07-21
190	189	M	Y	Y	6	9	Mid	197	3.705382399	-22.84782011	-6.2	98	20	1	9	344661.175	6320367.678	57.00065911	-131.5574974	2020-01-01	2004-07-21	HE	Bait Set	1	2004-07-21	1	2004-08-08	B	1	W	16273	16291	18	16282	2004-09-10	30	4.00001	6	0.666668333	Uncertain	60	152	1.2	50.7	101.3	2004-06-01	2004-09-10
190	189	M	Y	Y	6	9	Root	169	4.209318297	-23.06327298	-5.9	98	20	1	9	344661.175	6320367.678	57.00065911	-131.5574974	2020-01-01	2004-07-21	HE	Bait Set	1	2004-07-21	1	2004-08-08	B	1	W	16273	16291	18	16282	2004-10-31	30	4.00001	6	0.666668333	Uncertain	60	152	1.2	50.7	152	2004-06-01	2004-10-31
269	269	F	N	Y	12	13	ATip	454	2.410598052	-23.77717173	-3.3	113	24	1	9	411930.004	6320193.668	57.0168221	-130.45048	2024-01-01	2004-07-19	HE	Bait Set	1	2004-07-19	1	2004-08-03	K	1	W	16271	16286	15	16278.5	2004-07-21	26.5	3.7666755	5.65	0.66666823	Annual	56.5	152	2.4	50.7	50.7	2004-06-01	2004-07-21
269	269	F	N	Y	12	13	Mid	387	1.737490131	-23.06874087	-2.9	113	24	1	9	411930.004	6320193.668	57.0168221	-130.45048	2024-01-01	2004-07-19	HE	Bait Set	1	2004-07-19	1	2004-08-03	K	1	W	16271	16286	15	16278.5	2004-09-10	26.5	3.7666755	5.65	0.66666823	Annual	56.5	152	2.4	50.7	101.3	2004-06-01	2004-09-10
269	269	F	N	Y	12	13	Root	403	3.050575909	-23.20628387	-4.7	113	24	1	9	411930.004	6320193.668	57.0168221	-130.45048	2024-01-01	2004-07-19	HE	Bait Set	1	2004-07-19	1	2004-08-03	K	1	W	16271	16286	15	16278.5	2004-10-31	26.5	3.7666755	5.65	0.66666823	Annual	56.5	152	2.4	50.7	152	2004-06-01	2004-10-31
398	398	M	N	N	11	10	ATip	182	2.668361158	-19.66729978	0.7	40	9	1	9	395479.12	6342390.684	57.21270382	-130.7305617	2009-01-01	2004-07-20	HE	Bait Set	1	2004-07-20	1	2004-08-05	A	1	W	16272	16288	16	16280	2004-07-21	28	3.866676	5.8	0.666668276	Annual	58	152	2.2	50.7	50.7	2004-06-01	2004-07-21
398	398	M	N	N	11	10	Mid	212	3.086136399	-18.81220965	0.6	40	9	1	9	395479.12	6342390.684	57.21270382	-130.7305617	2009-01-01	2004-07-20	HE	Bait Set	1	2004-07-20	1	2004-08-05	A	1	W	16272	16288	16	16280	2004-09-10	28	3.866676	5.8	0.666668276	Annual	58	152	2.2	50.7	101.3	2004-06-01	2004-09-10
398	398	M	N	N	11	10	Root	158	3.539146751	-18.5380719	0.8	40	9	1	9	395479.12	6342390.684	57.21270382	-130.7305617	2009-01-01	2004-07-20	HE	Bait Set	1	2004-07-20	1	2004-08-05	A	1	W	16272	16288	16	16280	2004-10-31	28	3.866676	5.8	0.666668276	Annual	58	152	2.2	50.7	152	2004-06-01	2004-10-31
453	453	M	N	Y	9	12	ATip	388	3.668511615	-23.27665206	0.2	40	9	1	9	395479.12	6342390.684	57.21270382	-130.7305617	2009-01-01	2004-07-20	HE	Bait Set	1	2004-07-20	1	2004-08-05	G	1	G	16272	16288	16	16280	2004-07-21	28	3.866676	5.8	0.666668276	Annual	58	152	1.8	50.7	50.7	2004-06-01	2004-07-21
453	453	M	N	Y	9	12	Mid	252	3.341711597	-23.36170489	0.1	40	9	1	9	395479.12	6342390.684	57.21270382	-130.7305617	2009-01-01	2004-07-20	HE	Bait Set	1	2004-07-20	1	2004-08-05	G	1	G	16272	16288	16	16280	2004-09-10	28	3.866676	5.8	0.666668276	Annual	58	152	1.8	50.7	101.3	2004-06-01	2004-09-10
453	453	M	N	Y	9	12	Root	231	4.42645203	-22.81200285	-1.2	40	9	1	9	395479.12	6342390.684	57.21270382	-130.7305617	2009-01-01	2004-07-20	HE	Bait Set	1	2004-07-20	1	2004-08-05	G	1	G	16272	16288	16	16280	2004-10-31	28	3.866676	5.8	0.666668276	Annual	58	152	1.8	50.7	152	2004-06-01	2004-10-31
469	469	M	N	Y	11	10	ATip	216	2.603701414	-23.22697444	-4.3	40	9	1	9	395479.12	6342390.684	57.21270382	-130.7305617	2009-01-01	2004-07-20	HE	Bait Set	1	2004-07-20	1	2004-08-05	N	4	G	16272	16288	16	16280	2004-07-21	28	3.866676	5.8	0.666668276	Annual	58	152	2.2	50.7	50.7	2004-06-01	2004-07-21
469	469	M	N	Y	11	10	Mid	282	2.975156382	-22.8279117	-1.5	40	9	1	9	395479.12	6342390.684	57.21270382	-130.7305617	2009-01-01	2004-07-20	HE	Bait Set	1	2004-07-20	1	2004-08-05	N	4	G	16272	16288	16	16280	2004-09-10	28	3.866676	5.8	0.666668276	Annual	58	152	2.2	50.7	101.3	2004-06-01	2004-09-10
469	469	M	N	Y	11	10	Root	271	3.503690325	-22.3509619	-1.5	40	9	1	9	395479.12	6342390.684	57.21270382	-130.7305617	2009-01-01	2004-07-20	HE	Bait Set	1	2004-07-20	1	2004-08-05	N	4	G	16272	16288	16	16280	2004-10-31	28	3.866676	5.8	0.666668276	Annual	58	152	2.2	50.7	152	2004-06-01	2004-10-31
616	616	M	N	N	8	10	ATip	164	2.809079179	-20.21384185	-3.6	76	16	2	9	422671.783	6334633.542	57.14843273	-130.278073	2016-02-01	2004-07-25	HE	Bait Set	2	2004-08-01	1	2004-08-16	B	3	G	16284	16299	15	16291.5	2004-07-21	39.5	4.6333465	6.95	0.666668561	Annual	69.5	152	1.6	50.7	50.7	2004-06-01	2004-07-21
616	616	M	N	N	8	10	Mid	288	4.801499111	-19.95761989	-1.4	76	16	2	9	422671.783	6334633.542	57.14843273	-130.278073	2016-02-01	2004-07-25	HE	Bait Set	2	2004-08-01	1	2004-08-16	B	3	G	16284	16299	15	16291.5	2004-09-10	39.5	4.6333465	6.95	0.666668561	Annual	69.5	152	1.6	50.7	101.3	2004-06-01	2004-09-10
616	616	M	N	N	8	10	Root	257	6.073224342	-20.12262854	0	76	16	2	9	422671.783	6334633.542	57.14843273	-130.278073	2016-02-01	2004-07-25	HE	Bait Set	2	2004-08-01	1	2004-08-16	B	3	G	16284	16299	15	16291.5	2004-10-31	39.5	4.6333465	6.95	0.666668561	Annual	69.5	152	1.6	50.7	152	2004-06-01	2004-10-31
842	645	F	N	Y	8	10	ATip	190	2.332526156	-22.99525673	-1.6	87	17	5	9	425692.074	6334419.161	57.1470058	-130.2281034	2017-05-03	2004-08-16	HE	Bait Set	3	2004-08-16	1	2004-08-30	P	1	W	16299	16313	14	16306	2004-07-21	54	5.600018	8.4	0.66666881	Uncertain	84	152	1.6	50.7	50.7	2004-06-01	2004-07-21
842	645	F	N	Y	8	10	Mid	197	3.200861413	-23.77167685	-2.1	87	17	5	9	425692.074	6334419.161	57.1470058	-130.2281034	2017-05-03	2004-08-16	HE	Bait Set	3	2004-08-16	1	2004-08-30	P	1	W	16299	16313	14	16306	2004-09-10	54	5.600018	8.4	0.66666881	Uncertain	84	152	1.6	50.7	101.3	2004-06-01	2004-09-10
842	645	F	N	Y	8	10	Root	166	3.539542195	-23.71454139	-1	87	17	5	9	425692.074	6334419.161	57.1470058	-130.2281034	2017-05-03	2004-08-16	HE	Bait Set	3	2004-08-16	1	2004-08-30	P	1	W	16299	16313	14	16306	2004-10-31	54	5.600018	8.4	0.66666881	Uncertain	84	152	1.6	50.7	152	2004-06-01	2004-10-31
658	665	M	N	Y	10	7	ATip	351	2.487645402	-20.69312589	-2.1	85	17	3	9	424827.435	6324317.892	57.05614328	-130.239358	2017-03-02	2004-08-03	HE	Bait Set	2	2004-08-03	1	2004-08-16	L	1	W	16286	16299	13	16292.5	2004-07-21	40.5	4.7000135	7.05	0.666668582	Annual	70.5	152	2	50.7	50.7	2004-06-01	2004-07-21
658	665	M	N	Y	10	7	Mid	316	4.456613704	-19.50024251	-2.3	85	17	3	9	424827.435	6324317.892	57.05614328	-130.239358	2017-03-02	2004-08-03	HE	Bait Set	2	2004-08-03	1	2004-08-16	L	1	W	16286	16299	13	16292.5	2004-09-10	40.5	4.7000135	7.05	0.666668582	Annual	70.5	152	2	50.7	101.3	2004-06-01	2004-09-10
658	665	M	N	Y	10	7	Root	337	5.149447674	-18.79181286	-3	85	17	3	9	424827.435	6324317.892	57.05614328	-130.239358	2017-03-02	2004-08-03	HE	Bait Set	2	2004-08-03	1	2004-08-16	L	1	W	16286	16299	13	16292.5	2004-10-31	40.5	4.7000135	7.05	0.666668582	Annual	70.5	152	2	50.7	152	2004-06-01	2004-10-31
825	825	F	N	Y	8	12	ATip	215	2.198007296	-23.02761173	-4	81	16	7	9	414054.518	6328728.539	57.09387124	-130.4184223	2016-07-03	2004-08-16	HE	Bait Set	3	2004-08-16	1	2004-08-30	K	1	W	16299	16313	14	16306	2004-07-21	54	5.600018	8.4	0.66666881	Uncertain	84	152	1.6	50.7	50.7	2004-06-01	2004-07-21
825	825	F	N	Y	8	12	Mid	242	3.128554455	-22.79435756	-3	81	16	7	9	414054.518	6328728.539	57.09387124	-130.4184223	2016-07-03	2004-08-16	HE	Bait Set	3	2004-08-16	1	2004-08-30	K	1	W	16299	16313	14	16306	2004-09-10	54	5.600018	8.4	0.66666881	Uncertain	84	152	1.6	50.7	101.3	2004-06-01	2004-09-10
825	825	F	N	Y	8	12	Root	347	2.305597955	-23.01157815	-2.5	81	16	7	9	414054.518	6328728.539	57.09387124	-130.4184223	2016-07-03	2004-08-16	HE	Bait Set	3	2004-08-16	1	2004-08-30	K	1	W	16299	16313	14	16306	2004-10-31	54	5.600018	8.4	0.66666881	Uncertain	84	152	1.6	50.7	152	2004-06-01	2004-10-31
860	859	F	N	N	10	10	ATip	167	4.432551105	-23.35218424	0.9	148	31	3	9	412912.181	6291430.619	56.75869167	-130.4244465	1931-03-01	2004-07-25	HE	Bait Set	3	2004-08-17	1	2004-08-30	D	1	W	16300	16313	13	16306.5	2004-07-21	54.5	5.6333515	8.45	0.666668817	Annual	84.5	152	2	50.7	50.7	2004-06-01	2004-07-21
860	859	F	N	N	10	10	Mid	225	4.820354931	-23.47803915	0.2	148	31	3	9	412912.181	6291430.619	56.75869167	-130.4244465	1931-03-01	2004-07-25	HE	Bait Set	3	2004-08-17	1	2004-08-30	D	1	W	16300	16313	13	16306.5	2004-09-10	54.5	5.6333515	8.45	0.666668817	Annual	84.5	152	2	50.7	101.3	2004-06-01	2004-09-10
860	859	F	N	N	10	10	Root	193	5.004114887	-23.9714196	0.1	148	31	3	9	412912.181	6291430.619	56.75869167	-130.4244465	1931-03-01	2004-07-25	HE	Bait Set	3	2004-08-17	1	2004-08-30	D	1	W	16300	16313	13	16306.5	2004-10-31	54.5	5.6333515	8.45	0.666668817	Annual	84.5	152	2	50.7	152	2004-06-01	2004-10-31
931	931	F	N	N	14	16	ATip	543	2.721619324	-22.59319381	1.3	109	23	3	9	400111.767	6309283.879	56.91644847	-130.6407237	2023-03-02	2004-08-05	HE	Bait Set	3	2004-08-18	1	2004-08-31	C	2	W	16301	16314	13	16307.5	2004-07-21	55.5	5.7000185	8.55	0.66666883	Annual	85.5	152	2.8	50.7	50.7	2004-06-01	2004-07-21
931	931	F	N	N	14	16	Mid	468	3.495366468	-22.87439476	-5.3	109	23	3	9	400111.767	6309283.879	56.91644847	-130.6407237	2023-03-02	2004-08-05	HE	Bait Set	3	2004-08-18	1	2004-08-31	C	2	W	16301	16314	13	16307.5	2004-09-10	55.5	5.7000185	8.55	0.66666883	Annual	85.5	152	2.8	50.7	101.3	2004-06-01	2004-09-10
931	931	F	N	N	14	16	Root	602	5.127435151	-23.01289676	-4.3	109	23	3	9	400111.767	6309283.879	56.91644847	-130.6407237	2023-03-02	2004-08-05	HE	Bait Set	3	2004-08-18	1	2004-08-31	C	2	W	16301	16314	13	16307.5	2004-10-31	55.5	5.7000185	8.55	0.66666883	Annual	85.5	152	2.8	50.7	152	2004-06-01	2004-10-31
969	969	M	N	N	11	10	ATip	403	2.485708664	-19.07787299	1.3	138	29	1	9	383612.905	6302760.498	56.85402811	-130.9085799	2029-01-02	2004-08-01	HE	Bait Set	3	2004-08-18	1	2004-09-01	E	1	W	16301	16315	14	16308	2004-07-21	56	5.733352	8.6	0.666668837	Annual	86	152	2.2	50.7	50.7	2004-06-01	2004-07-21
969	969	M	N	N	11	10	Mid	397	2.789925322	-18.88393073	-0.2	138	29	1	9	383612.905	6302760.498	56.85402811	-130.9085799	2029-01-02	2004-08-01	HE	Bait Set	3	2004-08-18	1	2004-09-01	E	1	W	16301	16315	14	16308	2004-09-10	56	5.733352	8.6	0.666668837	Annual	86	152	2.2	50.7	101.3	2004-06-01	2004-09-10
969	969	M	N	N	11	10	Root	309	3.661331178	-19.19558024	-4.2	138	29	1	9	383612.905	6302760.498	56.85402811	-130.9085799	2029-01-02	2004-08-01	HE	Bait Set	3	2004-08-18	1	2004-09-01	E	1	W	16301	16315	14	16308	2004-10-31	56	5.733352	8.6	0.666668837	Annual	86	152	2.2	50.7	152	2004-06-01	2004-10-31
1022	1022	M	Y	Y	7	8	ATip	164	3.12617499	-23.13647586	-1	36	8	3	9	384863.659	6342893.897	57.21467793	-130.9064502	2008-03-02	2004-08-07	HE	Bait Set	3	2004-08-19	1	2004-09-02	F	1	P	16302	16316	14	16309	2004-07-21	57	5.800019	8.7	0.666668851	Uncertain	87	152	1.4	50.7	50.7	2004-06-01	2004-07-21
1022	1022	M	Y	Y	7	8	Mid	233	3.246332617	-22.75005812	-4.2	36	8	3	9	384863.659	6342893.897	57.21467793	-130.9064502	2008-03-02	2004-08-07	HE	Bait Set	3	2004-08-19	1	2004-09-02	F	1	P	16302	16316	14	16309	2004-09-10	57	5.800019	8.7	0.666668851	Uncertain	87	152	1.4	50.7	101.3	2004-06-01	2004-09-10
1022	1022	M	Y	Y	7	8	Root	280	3.497768167	-23.76200019	-2.1	36	8	3	9	384863.659	6342893.897	57.21467793	-130.9064502	2008-03-02	2004-08-07	HE	Bait Set	3	2004-08-19	1	2004-09-02	F	1	P	16302	16316	14	16309	2004-10-31	57	5.800019	8.7	0.666668851	Uncertain	87	152	1.4	50.7	152	2004-06-01	2004-10-31
1046	1039	F	N	Y	14	13	ATip	631	1.967699645	-23.71459022	-3.3	37	8	4	9	379693.182	6342762.795	57.21217275	-130.9919429	2008-04-02	2004-08-07	HE	Bait Set	3	2004-08-19	1	2004-09-02	Q	2	W	16302	16316	14	16309	2004-07-21	57	5.800019	8.7	0.666668851	Annual	87	152	2.8	50.7	50.7	2004-06-01	2004-07-21
1046	1039	F	N	Y	14	13	Mid	540	2.584544873	-22.60241477	3.5	37	8	4	9	379693.182	6342762.795	57.21217275	-130.9919429	2008-04-02	2004-08-07	HE	Bait Set	3	2004-08-19	1	2004-09-02	Q	2	W	16302	16316	14	16309	2004-09-10	57	5.800019	8.7	0.666668851	Annual	87	152	2.8	50.7	101.3	2004-06-01	2004-09-10
1046	1039	F	N	Y	14	13	Root	555	3.974794905	-22.7606751	5.3	37	8	4	9	379693.182	6342762.795	57.21217275	-130.9919429	2008-04-02	2004-08-07	HE	Bait Set	3	2004-08-19	1	2004-09-02	Q	2	W	16302	16316	14	16309	2004-10-31	57	5.800019	8.7	0.666668851	Annual	87	152	2.8	50.7	152	2004-06-01	2004-10-31
1061	1061	F	Y	Y	8	10	ATip	166	3.008327456	-23.58831105	2.4	206	38	3	9	395082.058	6270719.183	56.56903267	-130.7075161	1938-03-03	2004-08-18	HE	Bait Set	3	2004-08-18	1	2004-09-02	E	1	W	16301	16316	15	16308.5	2004-07-21	56.5	5.7666855	8.65	0.666668844	Uncertain	86.5	152	1.6	50.7	50.7	2004-06-01	2004-07-21
1061	1061	F	Y	Y	8	10	Mid	168	2.498647694	-23.37267578	2	206	38	3	9	395082.058	6270719.183	56.56903267	-130.7075161	1938-03-03	2004-08-18	HE	Bait Set	3	2004-08-18	1	2004-09-02	E	1	W	16301	16316	15	16308.5	2004-09-10	56.5	5.7666855	8.65	0.666668844	Uncertain	86.5	152	1.6	50.7	101.3	2004-06-01	2004-09-10
1061	1061	F	Y	Y	8	10	Root	128	3.255018367	-23.38692153	3.5	206	38	3	9	395082.058	6270719.183	56.56903267	-130.7075161	1938-03-03	2004-08-18	HE	Bait Set	3	2004-08-18	1	2004-09-02	E	1	W	16301	16316	15	16308.5	2004-10-31	56.5	5.7666855	8.65	0.666668844	Uncertain	86.5	152	1.6	50.7	152	2004-06-01	2004-10-31
1107	1107	F	Y	Y	10	8	ATip	326	2.122537639	-23.16101573	-2.9	61	13	5	9	369901.719	6326886.751	57.06697941	-131.145671	2013-05-03	2004-08-19	HE	Bait Set	3	2004-08-19	1	2004-09-03	A	3	W	16302	16317	15	16309.5	2004-07-21	57.5	5.8333525	8.75	0.666668857	Annual	87.5	152	2	50.7	50.7	2004-06-01	2004-07-21
1107	1107	F	Y	Y	10	8	Mid	284	2.518711974	-22.84477776	-2.8	61	13	5	9	369901.719	6326886.751	57.06697941	-131.145671	2013-05-03	2004-08-19	HE	Bait Set	3	2004-08-19	1	2004-09-03	A	3	W	16302	16317	15	16309.5	2004-09-10	57.5	5.8333525	8.75	0.666668857	Annual	87.5	152	2	50.7	101.3	2004-06-01	2004-09-10
1107	1107	F	Y	Y	10	8	Root	254	3.40654345	-22.89756323	-0.2	61	13	5	9	369901.719	6326886.751	57.06697941	-131.145671	2013-05-03	2004-08-19	HE	Bait Set	3	2004-08-19	1	2004-09-03	A	3	W	16302	16317	15	16309.5	2004-10-31	57.5	5.8333525	8.75	0.666668857	Annual	87.5	152	2	50.7	152	2004-06-01	2004-10-31
1206	1194	F	Y	Y	6	7	ATip	154	2.722905383	-23.48388594	-6.9	4	2	1	9	342759.121	6356250.167	57.3220253	-131.6113884	2002-01-01	2004-07-23	HE	Bait Set	2	2004-08-08	1	2004-08-21	M	5	W	16291	16304	13	16297.5	2004-07-21	45.5	5.0333485	7.55	0.666668675	Uncertain	75.5	152	1.2	50.7	50.7	2004-06-01	2004-07-21
1206	1194	F	Y	Y	6	7	Mid	153	3.324448589	-23.0012242	-6.8	4	2	1	9	342759.121	6356250.167	57.3220253	-131.6113884	2002-01-01	2004-07-23	HE	Bait Set	2	2004-08-08	1	2004-08-21	M	5	W	16291	16304	13	16297.5	2004-09-10	45.5	5.0333485	7.55	0.666668675	Uncertain	75.5	152	1.2	50.7	101.3	2004-06-01	2004-09-10
1206	1194	F	Y	Y	6	7	Root	112	3.348677227	-23.21683851	-6.3	4	2	1	9	342759.121	6356250.167	57.3220253	-131.6113884	2002-01-01	2004-07-23	HE	Bait Set	2	2004-08-08	1	2004-08-21	M	5	W	16291	16304	13	16297.5	2004-10-31	45.5	5.0333485	7.55	0.666668675	Uncertain	75.5	152	1.2	50.7	152	2004-06-01	2004-10-31
1302	1302	M	Y	Y	6	7	ATip	156	5.760887155	-23.10369865	-0.4	152	32	4	9	333510.625	6280100.831	56.6354388	-131.7145783	1932-04-02	2004-08-14	RV	Trail Set	3	2004-08-27	1	2004-09-03	K	1	W	16310	16317	7	16313.5	2004-07-01	61.5	6.1000205	9.15	0.666668907	Summer	91.5	91.5	2	30.5	30.5	2004-06-01	2004-07-01
1302	1302	M	Y	Y	6	7	Mid	253	9.150209063	-20.44839622	9.8	152	32	4	9	333510.625	6280100.831	56.6354388	-131.7145783	1932-04-02	2004-08-14	RV	Trail Set	3	2004-08-27	1	2004-09-03	K	1	W	16310	16317	7	16313.5	2004-08-01	61.5	6.1000205	9.15	0.666668907	Summer	91.5	91.5	2	30.5	61	2004-06-01	2004-08-01
1302	1302	M	Y	Y	6	7	Root	311	12.96480176	-17.12061024	16	152	32	4	9	333510.625	6280100.831	56.6354388	-131.7145783	1932-04-02	2004-08-14	RV	Trail Set	3	2004-08-27	1	2004-09-03	K	1	W	16310	16317	7	16313.5	2004-08-31	61.5	6.1000205	9.15	0.666668907	Summer	91.5	91.5	2	30.5	91.5	2004-06-01	2004-08-31
2075	1356	M	Y	N	5	5	ATip	160	14.15770957	-17.7655363	16.4	22	5	7	9	332677.241	6353248.931	57.29151249	-131.7765749	2005-07-02	2004-08-13	RV	Trail Set	4	2004-09-07	1	2004-09-14	J	2	W	16321	16328	7	16324.5	2004-07-05	72.5	6.8333575	10.25	0.666669024	Summer	102.5	102.5	1.5	34.2	34.2	2004-06-01	2004-07-05
2075	1356	M	Y	N	5	5	Mid	218	17.01371218	-15.26099588	17.8	22	5	7	9	332677.241	6353248.931	57.29151249	-131.7765749	2005-07-02	2004-08-13	RV	Trail Set	4	2004-09-07	1	2004-09-14	J	2	W	16321	16328	7	16324.5	2004-08-08	72.5	6.8333575	10.25	0.666669024	Summer	102.5	102.5	1.5	34.2	68.3	2004-06-01	2004-08-08
2075	1356	M	Y	N	5	5	Root	171	17.36220831	-15.53560377	17.3	22	5	7	9	332677.241	6353248.931	57.29151249	-131.7765749	2005-07-02	2004-08-13	RV	Trail Set	4	2004-09-07	1	2004-09-14	J	2	W	16321	16328	7	16324.5	2004-09-11	72.5	6.8333575	10.25	0.666669024	Summer	102.5	102.5	1.5	34.2	102.5	2004-06-01	2004-09-11
1399	1398	M	Y	Y	7	7	ATip	335	14.16896756	-17.08332273	12.7	187	35	3	9	377444.14	6285092.051	56.69380903	-131.0012073	1935-03-02	2004-08-03	RV	Trail Set	3	2004-08-24	1	2004-09-02	M	1	W	16307	16316	9	16311.5	2004-07-21	59.5	5.9666865	8.95	0.666668883	Uncertain	89.5	152	1.4	50.7	50.7	2004-06-01	2004-07-21
1399	1398	M	Y	Y	7	7	Mid	402	17.12150635	-14.67162631	18.3	187	35	3	9	377444.14	6285092.051	56.69380903	-131.0012073	1935-03-02	2004-08-03	RV	Trail Set	3	2004-08-24	1	2004-09-02	M	1	W	16307	16316	9	16311.5	2004-09-10	59.5	5.9666865	8.95	0.666668883	Uncertain	89.5	152	1.4	50.7	101.3	2004-06-01	2004-09-10
1399	1398	M	Y	Y	7	7	Root	321	17.45580166	-14.85123642	18.3	187	35	3	9	377444.14	6285092.051	56.69380903	-131.0012073	1935-03-02	2004-08-03	RV	Trail Set	3	2004-08-24	1	2004-09-02	M	1	W	16307	16316	9	16311.5	2004-10-31	59.5	5.9666865	8.95	0.666668883	Uncertain	89.5	152	1.4	50.7	152	2004-06-01	2004-10-31
1407	1407	F	Y	Y	6	6	ATip	159	2.806202871	-23.38561484	1.2	49	11	3	9	335353.527	6337814.943	57.15399563	-131.7219973	2011-03-03	2004-08-26	RV	Trail Set	3	2004-08-26	1	2004-09-08	C	1	W	16309	16322	13	16315.5	2004-07-02	63.5	6.2333545	9.35	0.66666893	Summer	93.5	93.5	1.9	31.2	31.2	2004-06-01	2004-07-02
1407	1407	F	Y	Y	6	6	Mid	150	13.32265	-17.36017758	11.7	49	11	3	9	335353.527	6337814.943	57.15399563	-131.7219973	2011-03-03	2004-08-26	RV	Trail Set	3	2004-08-26	1	2004-09-08	C	1	W	16309	16322	13	16315.5	2004-08-02	63.5	6.2333545	9.35	0.66666893	Summer	93.5	93.5	1.9	31.2	62.3	2004-06-01	2004-08-02
1407	1407	F	Y	Y	6	6	Root	110	11.28652766	-20.14449721	9	49	11	3	9	335353.527	6337814.943	57.15399563	-131.7219973	2011-03-03	2004-08-26	RV	Trail Set	3	2004-08-26	1	2004-09-08	C	1	W	16309	16322	13	16315.5	2004-09-02	63.5	6.2333545	9.35	0.66666893	Summer	93.5	93.5	1.9	31.2	93.5	2004-06-01	2004-09-02
1411	1411	M	Y	N	6	7	ATip	309	10.94181689	-19.98516584	4.1	126	26	2	9	331150.97	6301236.048	56.82425022	-131.7669082	2026-02-02	2004-08-04	RV	Trail Set	3	2004-09-01	1	2004-09-08	H	1	W	16315	16322	7	16318.5	2004-07-03	66.5	6.4333555	9.65	0.666668964	Summer	96.5	96.5	1.9	32.2	32.2	2004-06-01	2004-07-03
1411	1411	M	Y	N	6	7	Mid	300	16.99789622	-15.82354714	16.2	126	26	2	9	331150.97	6301236.048	56.82425022	-131.7669082	2026-02-02	2004-08-04	RV	Trail Set	3	2004-09-01	1	2004-09-08	H	1	W	16315	16322	7	16318.5	2004-08-04	66.5	6.4333555	9.65	0.666668964	Summer	96.5	96.5	1.9	32.2	64.3	2004-06-01	2004-08-04
1411	1411	M	Y	N	6	7	Root	264	11.25722667	-19.43083102	14.9	126	26	2	9	331150.97	6301236.048	56.82425022	-131.7669082	2026-02-02	2004-08-04	RV	Trail Set	3	2004-09-01	1	2004-09-08	H	1	W	16315	16322	7	16318.5	2004-09-05	66.5	6.4333555	9.65	0.666668964	Summer	96.5	96.5	1.9	32.2	96.5	2004-06-01	2004-09-05
2314	1427	M	Y	N	6	6	ATip	276	6.129480544	-22.11544144	1.3	166	33	10	9	343564.49	6287817.22	56.70815885	-131.5555287	Oct-33	2004-08-29	RV	Trail Set	4	2004-09-06	1	2004-09-13	Q	1	W	16320	16327	7	16323.5	2004-07-04	71.5	6.7666905	10.15	0.666669015	Summer	101.5	101.5	1.8	33.8	33.8	2004-06-01	2004-07-04
2314	1427	M	Y	N	6	6	Mid	271	10.35850933	-18.47835014	9.4	166	33	10	9	343564.49	6287817.22	56.70815885	-131.5555287	Oct-33	2004-08-29	RV	Trail Set	4	2004-09-06	1	2004-09-13	Q	1	W	16320	16327	7	16323.5	2004-08-07	71.5	6.7666905	10.15	0.666669015	Summer	101.5	101.5	1.8	33.8	67.7	2004-06-01	2004-08-07
2314	1427	M	Y	N	6	6	Root	275	12.58373352	-17.49897256	13.9	166	33	10	9	343564.49	6287817.22	56.70815885	-131.5555287	Oct-33	2004-08-29	RV	Trail Set	4	2004-09-06	1	2004-09-13	Q	1	W	16320	16327	7	16323.5	2004-09-10	71.5	6.7666905	10.15	0.666669015	Summer	101.5	101.5	1.8	33.8	101.5	2004-06-01	2004-09-10
1437	1437	F	Y	N	6	6	ATip	208	7.126046266	-20.67593354	6.4	160	33	5	9	354119.363	6288106.098	56.714167	-131.3834435	1933-05-03	2004-08-23	RV	Trail Set	3	2004-08-23	1	2004-09-09	A	1	W	16306	16323	17	16314.5	2004-07-01	62.5	6.1666875	9.25	0.666668919	Summer	92.5	92.5	1.9	30.8	30.8	2004-06-01	2004-07-01
1437	1437	F	Y	N	6	6	Mid	260	5.369112867	-22.08062009	5.8	160	33	5	9	354119.363	6288106.098	56.714167	-131.3834435	1933-05-03	2004-08-23	RV	Trail Set	3	2004-08-23	1	2004-09-09	A	1	W	16306	16323	17	16314.5	2004-08-01	62.5	6.1666875	9.25	0.666668919	Summer	92.5	92.5	1.9	30.8	61.7	2004-06-01	2004-08-01
1437	1437	F	Y	N	6	6	Root	220	12.11840361	-17.76265056	16.7	160	33	5	9	354119.363	6288106.098	56.714167	-131.3834435	1933-05-03	2004-08-23	RV	Trail Set	3	2004-08-23	1	2004-09-09	A	1	W	16306	16323	17	16314.5	2004-09-01	62.5	6.1666875	9.25	0.666668919	Summer	92.5	92.5	1.9	30.8	92.5	2004-06-01	2004-09-01
1444	1444	M	Y	N	6	6	ATip	153	6.212462923	-21.38180798	3.8	152	32	4	9	333510.625	6280100.831	56.6354388	-131.7145783	1932-04-02	2004-08-14	RV	Trail Set	2	2004-08-14	1	2004-08-27	A	1	W	16297	16310	13	16303.5	2004-07-21	51.5	5.4333505	8.15	0.666668773	Uncertain	81.5	152	1.2	50.7	50.7	2004-06-01	2004-07-21
1444	1444	M	Y	N	6	6	Mid	256	7.240866335	-21.19401935	8.2	152	32	4	9	333510.625	6280100.831	56.6354388	-131.7145783	1932-04-02	2004-08-14	RV	Trail Set	2	2004-08-14	1	2004-08-27	A	1	W	16297	16310	13	16303.5	2004-09-10	51.5	5.4333505	8.15	0.666668773	Uncertain	81.5	152	1.2	50.7	101.3	2004-06-01	2004-09-10
1444	1444	M	Y	N	6	6	Root	270	12.19094061	-18.04858043	16.5	152	32	4	9	333510.625	6280100.831	56.6354388	-131.7145783	1932-04-02	2004-08-14	RV	Trail Set	2	2004-08-14	1	2004-08-27	A	1	W	16297	16310	13	16303.5	2004-10-31	51.5	5.4333505	8.15	0.666668773	Uncertain	81.5	152	1.2	50.7	152	2004-06-01	2004-10-31
1232	1476	M	Y	N	11	11	ATip	157	5.812863804	-23.27288122	2.9	163	33	7	9	356410.139	6285814.052	56.69430256	-131.3447714	1933-07-03	2004-08-28	RV	Trail Set	3	2004-08-28	1	2004-09-09	A	2	W	16311	16323	12	16317	2004-07-21	65	6.333355	9.5	0.666668947	Annual	95	152	2.2	50.7	50.7	2004-06-01	2004-07-21
1232	1476	M	Y	N	11	11	Mid	220	5.9161335	-22.64953346	9.7	163	33	7	9	356410.139	6285814.052	56.69430256	-131.3447714	1933-07-03	2004-08-28	RV	Trail Set	3	2004-08-28	1	2004-09-09	A	2	W	16311	16323	12	16317	2004-09-10	65	6.333355	9.5	0.666668947	Annual	95	152	2.2	50.7	101.3	2004-06-01	2004-09-10
1232	1476	M	Y	N	11	11	Root	277	7.406790735	-20.93475562	7.7	163	33	7	9	356410.139	6285814.052	56.69430256	-131.3447714	1933-07-03	2004-08-28	RV	Trail Set	3	2004-08-28	1	2004-09-09	A	2	W	16311	16323	12	16317	2004-10-31	65	6.333355	9.5	0.666668947	Annual	95	152	2.2	50.7	152	2004-06-01	2004-10-31
1730	1730	F	Y	N	6	7	ATip	217	1.863734845	-23.32105644	-0.5	186	35	2	9	383992.789	6278443.464	56.63578212	-130.8913494	1935-02-01	2004-07-21	HE	Bait Set	2	2004-08-02	1	2004-08-18	K	1	G	16285	16301	16	16293	2004-07-21	41	4.733347	7.1	0.666668592	Uncertain	71	152	1.2	50.7	50.7	2004-06-01	2004-07-21
1730	1730	F	Y	N	6	7	Mid	145	1.80351674	-22.35415192	-0.5	186	35	2	9	383992.789	6278443.464	56.63578212	-130.8913494	1935-02-01	2004-07-21	HE	Bait Set	2	2004-08-02	1	2004-08-18	K	1	G	16285	16301	16	16293	2004-09-10	41	4.733347	7.1	0.666668592	Uncertain	71	152	1.2	50.7	101.3	2004-06-01	2004-09-10
1730	1730	F	Y	N	6	7	Root	112	2.472083169	-23.04758613	0.5	186	35	2	9	383992.789	6278443.464	56.63578212	-130.8913494	1935-02-01	2004-07-21	HE	Bait Set	2	2004-08-02	1	2004-08-18	K	1	G	16285	16301	16	16293	2004-10-31	41	4.733347	7.1	0.666668592	Uncertain	71	152	1.2	50.7	152	2004-06-01	2004-10-31
1799	1799	F	Y	Y	7	7	ATip	240	4.699815459	-23.62951026	-5.7	18	5	3	9	328097	6347946.024	57.24223495	-131.848796	2005-03-02	2004-08-08	RV	Bait Set	2	2004-08-08	1	2004-08-26	A	1	W	16291	16309	18	16300	2004-07-21	48	5.200016	7.8	0.666668718	Uncertain	78	152	1.4	50.7	50.7	2004-06-01	2004-07-21
1799	1799	F	Y	Y	7	7	Mid	232	10.50281719	-19.60503596	9	18	5	3	9	328097	6347946.024	57.24223495	-131.848796	2005-03-02	2004-08-08	RV	Bait Set	2	2004-08-08	1	2004-08-26	A	1	W	16291	16309	18	16300	2004-09-10	48	5.200016	7.8	0.666668718	Uncertain	78	152	1.4	50.7	101.3	2004-06-01	2004-09-10
1799	1799	F	Y	Y	7	7	Root	262	15.58372651	-15.94193631	15.4	18	5	3	9	328097	6347946.024	57.24223495	-131.848796	2005-03-02	2004-08-08	RV	Bait Set	2	2004-08-08	1	2004-08-26	A	1	W	16291	16309	18	16300	2004-10-31	48	5.200016	7.8	0.666668718	Uncertain	78	152	1.4	50.7	152	2004-06-01	2004-10-31
1806	1806	F	Y	Y	7	6	ATip	155	3.826093739	-23.52555694	1.5	18	5	3	9	328097	6347946.024	57.24223495	-131.848796	2005-03-02	2004-08-08	RV	Bait Set	2	2004-08-08	1	2004-08-26	M	1	W	16291	16309	18	16300	2004-07-21	48	5.200016	7.8	0.666668718	Uncertain	78	152	1.4	50.7	50.7	2004-06-01	2004-07-21
1806	1806	F	Y	Y	7	6	Mid	198	14.80734052	-16.62642175	12.7	18	5	3	9	328097	6347946.024	57.24223495	-131.848796	2005-03-02	2004-08-08	RV	Bait Set	2	2004-08-08	1	2004-08-26	M	1	W	16291	16309	18	16300	2004-09-10	48	5.200016	7.8	0.666668718	Uncertain	78	152	1.4	50.7	101.3	2004-06-01	2004-09-10
1806	1806	F	Y	Y	7	6	Root	244	15.84276948	-16.05530431	16.8	18	5	3	9	328097	6347946.024	57.24223495	-131.848796	2005-03-02	2004-08-08	RV	Bait Set	2	2004-08-08	1	2004-08-26	M	1	W	16291	16309	18	16300	2004-10-31	48	5.200016	7.8	0.666668718	Uncertain	78	152	1.4	50.7	152	2004-06-01	2004-10-31
1866	1866	M	N	Y	10	8	ATip	395	2.460417928	-23.25851276	2.4	100	20	3	9	354788.129	6316843.258	56.97231889	-131.3889099	2020-03-02	2004-08-08	HE	Bait Set	2	2004-08-08	1	2004-08-20	M	1	W	16291	16303	12	16297	2004-07-21	45	5.000015	7.5	0.666668667	Annual	75	152	2	50.7	50.7	2004-06-01	2004-07-21
1866	1866	M	N	Y	10	8	Mid	343	3.905895127	-23.28034344	2.1	100	20	3	9	354788.129	6316843.258	56.97231889	-131.3889099	2020-03-02	2004-08-08	HE	Bait Set	2	2004-08-08	1	2004-08-20	M	1	W	16291	16303	12	16297	2004-09-10	45	5.000015	7.5	0.666668667	Annual	75	152	2	50.7	101.3	2004-06-01	2004-09-10
1866	1866	M	N	Y	10	8	Root	320	5.178608443	-23.07373631	3	100	20	3	9	354788.129	6316843.258	56.97231889	-131.3889099	2020-03-02	2004-08-08	HE	Bait Set	2	2004-08-08	1	2004-08-20	M	1	W	16291	16303	12	16297	2004-10-31	45	5.000015	7.5	0.666668667	Annual	75	152	2	50.7	152	2004-06-01	2004-10-31
1904	1904	F	N	Y	9	8	ATip	141	3.077316852	-23.27637005	-1.3	117	24	5	9	413413.804	6317506.102	56.99296653	-130.4251278	24-May	2004-08-30	HE	Bait Set	4	2004-08-30	1	2004-09-14	A	1	W	16313	16328	15	16320.5	2004-07-21	68.5	6.5666895	9.85	0.666668985	Uncertain	98.5	152	1.8	50.7	50.7	2004-06-01	2004-07-21
1904	1904	F	N	Y	9	8	Mid	229	2.88077493	-23.06313854	-7.4	117	24	5	9	413413.804	6317506.102	56.99296653	-130.4251278	24-May	2004-08-30	HE	Bait Set	4	2004-08-30	1	2004-09-14	A	1	W	16313	16328	15	16320.5	2004-09-10	68.5	6.5666895	9.85	0.666668985	Uncertain	98.5	152	1.8	50.7	101.3	2004-06-01	2004-09-10
1904	1904	F	N	Y	9	8	Root	138	3.176607892	-23.09193596	-9.6	117	24	5	9	413413.804	6317506.102	56.99296653	-130.4251278	24-May	2004-08-30	HE	Bait Set	4	2004-08-30	1	2004-09-14	A	1	W	16313	16328	15	16320.5	2004-10-31	68.5	6.5666895	9.85	0.666668985	Uncertain	98.5	152	1.8	50.7	152	2004-06-01	2004-10-31
1930	1918	F	N	Y	12	9	ATip	471	2.975433472	-23.52852961	-5.8	88	17	6	9	430003.941	6325059.143	57.06361592	-130.1542408	2017-06-04	2004-08-30	HE	Bait Set	4	2004-08-30	1	2004-09-14	I	1	W	16313	16328	15	16320.5	2004-07-21	68.5	6.5666895	9.85	0.666668985	Annual	98.5	152	2.4	50.7	50.7	2004-06-01	2004-07-21
1930	1918	F	N	Y	12	9	Mid	458	3.478043123	-23.17107445	-4.7	88	17	6	9	430003.941	6325059.143	57.06361592	-130.1542408	2017-06-04	2004-08-30	HE	Bait Set	4	2004-08-30	1	2004-09-14	I	1	W	16313	16328	15	16320.5	2004-09-10	68.5	6.5666895	9.85	0.666668985	Annual	98.5	152	2.4	50.7	101.3	2004-06-01	2004-09-10
1930	1918	F	N	Y	12	9	Root	425	4.399399064	-23.47209155	-3.7	88	17	6	9	430003.941	6325059.143	57.06361592	-130.1542408	2017-06-04	2004-08-30	HE	Bait Set	4	2004-08-30	1	2004-09-14	I	1	W	16313	16328	15	16320.5	2004-10-31	68.5	6.5666895	9.85	0.666668985	Annual	98.5	152	2.4	50.7	152	2004-06-01	2004-10-31
1933	1933	M	N	Y	11	11	ATip	136	2.663555127	-23.43292116	1.5	88	17	6	9	430003.941	6325059.143	57.06361592	-130.1542408	2017-06-04	2004-08-30	HE	Bait Set	4	2004-08-30	1	2004-09-14	J	1	W	16313	16328	15	16320.5	2004-07-21	68.5	6.5666895	9.85	0.666668985	Annual	98.5	152	2.2	50.7	50.7	2004-06-01	2004-07-21
1933	1933	M	N	Y	11	11	Mid	184	3.643559266	-23.38287862	1.4	88	17	6	9	430003.941	6325059.143	57.06361592	-130.1542408	2017-06-04	2004-08-30	HE	Bait Set	4	2004-08-30	1	2004-09-14	J	1	W	16313	16328	15	16320.5	2004-09-10	68.5	6.5666895	9.85	0.666668985	Annual	98.5	152	2.2	50.7	101.3	2004-06-01	2004-09-10
1933	1933	M	N	Y	11	11	Root	210	3.705003886	-23.6424884	0.9	88	17	6	9	430003.941	6325059.143	57.06361592	-130.1542408	2017-06-04	2004-08-30	HE	Bait Set	4	2004-08-30	1	2004-09-14	J	1	W	16313	16328	15	16320.5	2004-10-31	68.5	6.5666895	9.85	0.666668985	Annual	98.5	152	2.2	50.7	152	2004-06-01	2004-10-31
1940	1940	F	N	Y	13	12	ATip	354	2.811771245	-23.18588277	3.5	88	17	6	9	430003.941	6325059.143	57.06361592	-130.1542408	2017-06-04	2004-08-30	HE	Bait Set	4	2004-08-30	1	2004-09-14	L	5	W	16313	16328	15	16320.5	2004-07-21	68.5	6.5666895	9.85	0.666668985	Annual	98.5	152	2.6	50.7	50.7	2004-06-01	2004-07-21
1940	1940	F	N	Y	13	12	Mid	270	3.937941191	-23.00428414	0.7	88	17	6	9	430003.941	6325059.143	57.06361592	-130.1542408	2017-06-04	2004-08-30	HE	Bait Set	4	2004-08-30	1	2004-09-14	L	5	W	16313	16328	15	16320.5	2004-09-10	68.5	6.5666895	9.85	0.666668985	Annual	98.5	152	2.6	50.7	101.3	2004-06-01	2004-09-10
1940	1940	F	N	Y	13	12	Root	222	3.911554321	-23.59538551	1.4	88	17	6	9	430003.941	6325059.143	57.06361592	-130.1542408	2017-06-04	2004-08-30	HE	Bait Set	4	2004-08-30	1	2004-09-14	L	5	W	16313	16328	15	16320.5	2004-10-31	68.5	6.5666895	9.85	0.666668985	Annual	98.5	152	2.6	50.7	152	2004-06-01	2004-10-31
2143	2143	F	Y	Y	9	9	ATip	264	3.185678821	-22.28515749	-0.1	161	33	14	9	346912.344	6284265.358	56.67738855	-131.4987839	1933-05-04	2004-09-01	HE	Bait Set	4	2004-09-01	1	2004-09-16	J	1	W	16315	16330	15	16322.5	2004-07-21	70.5	6.7000235	10.05	0.666669005	Uncertain	100.5	152	1.8	50.7	50.7	2004-06-01	2004-07-21
2143	2143	F	Y	Y	9	9	Mid	298	9.498242314	-19.55661509	12.1	161	33	14	9	346912.344	6284265.358	56.67738855	-131.4987839	1933-05-04	2004-09-01	HE	Bait Set	4	2004-09-01	1	2004-09-16	J	1	W	16315	16330	15	16322.5	2004-09-10	70.5	6.7000235	10.05	0.666669005	Uncertain	100.5	152	1.8	50.7	101.3	2004-06-01	2004-09-10
2143	2143	F	Y	Y	9	9	Root	310	11.01508225	-18.33159801	14	161	33	14	9	346912.344	6284265.358	56.67738855	-131.4987839	1933-05-04	2004-09-01	HE	Bait Set	4	2004-09-01	1	2004-09-16	J	1	W	16315	16330	15	16322.5	2004-10-31	70.5	6.7000235	10.05	0.666669005	Uncertain	100.5	152	1.8	50.7	152	2004-06-01	2004-10-31
2171	2171	M	Y	N	9	9	ATip	180	1.758620891	-22.88873231	1.2	190	35	6	9	384609	6284644.895	56.69125021	-130.9082258	1935-06-02	2004-08-11	RV	Bait Set	4	2004-09-02	2	2004-09-17	A	4	W	16316	16331	15	16323.5	2004-07-21	71.5	6.7666905	10.15	0.666669015	Uncertain	101.5	152	1.8	50.7	50.7	2004-06-01	2004-07-21
2171	2171	M	Y	N	9	9	Mid	321	1.086655298	-23.58132143	4.2	190	35	6	9	384609	6284644.895	56.69125021	-130.9082258	1935-06-02	2004-08-11	RV	Bait Set	4	2004-09-02	2	2004-09-17	A	4	W	16316	16331	15	16323.5	2004-09-10	71.5	6.7666905	10.15	0.666669015	Uncertain	101.5	152	1.8	50.7	101.3	2004-06-01	2004-09-10
2171	2171	M	Y	N	9	9	Root	267	1.367843484	-23.41970885	4.8	190	35	6	9	384609	6284644.895	56.69125021	-130.9082258	1935-06-02	2004-08-11	RV	Bait Set	4	2004-09-02	2	2004-09-17	A	4	W	16316	16331	15	16323.5	2004-10-31	71.5	6.7666905	10.15	0.666669015	Uncertain	101.5	152	1.8	50.7	152	2004-06-01	2004-10-31
2199	2199	M	Y	Y	11	11	ATip	226	2.504646277	-23.22443428	1	136	28	1	9	367039.201	6298715.032	56.81326389	-131.1780453	2028-01-02	2004-08-01	HE	Bait Set	4	2004-09-03	1	2004-09-16	N	1	W	16317	16330	13	16323.5	2004-07-21	71.5	6.7666905	10.15	0.666669015	Annual	101.5	152	2.2	50.7	50.7	2004-06-01	2004-07-21
2199	2199	M	Y	Y	11	11	Mid	165	3.469786435	-23.12118636	-0.3	136	28	1	9	367039.201	6298715.032	56.81326389	-131.1780453	2028-01-02	2004-08-01	HE	Bait Set	4	2004-09-03	1	2004-09-16	N	1	W	16317	16330	13	16323.5	2004-09-10	71.5	6.7666905	10.15	0.666669015	Annual	101.5	152	2.2	50.7	101.3	2004-06-01	2004-09-10
2199	2199	M	Y	Y	11	11	Root	178	5.009884832	-22.9814588	-1	136	28	1	9	367039.201	6298715.032	56.81326389	-131.1780453	2028-01-02	2004-08-01	HE	Bait Set	4	2004-09-03	1	2004-09-16	N	1	W	16317	16330	13	16323.5	2004-10-31	71.5	6.7666905	10.15	0.666669015	Annual	101.5	152	2.2	50.7	152	2004-06-01	2004-10-31
2249	2249	F	Y	N	7	8	ATip	153	5.995204242	-22.78237715	1.6	207	11	5	9	336615	6337243	0	0		2004-08-26	RV	Bait Set	4	2004-09-08	1	2004-09-15	A	1	W	16322	16329	7	16325.5	2004-07-05	73.5	6.9000245	10.35	0.666669034	Summer	103.5	103.5	2	34.5	34.5	2004-06-01	2004-07-05
2249	2249	F	Y	N	7	8	Mid	173	7.794434637	-20.63396117	5.3	207	11	5	9	336615	6337243	0	0		2004-08-26	RV	Bait Set	4	2004-09-08	1	2004-09-15	A	1	W	16322	16329	7	16325.5	2004-08-09	73.5	6.9000245	10.35	0.666669034	Summer	103.5	103.5	2	34.5	69	2004-06-01	2004-08-09
2249	2249	F	Y	N	7	8	Root	155	13.34400252	-18.78023494	11.2	207	11	5	9	336615	6337243	0	0		2004-08-26	RV	Bait Set	4	2004-09-08	1	2004-09-15	A	1	W	16322	16329	7	16325.5	2004-09-12	73.5	6.9000245	10.35	0.666669034	Summer	103.5	103.5	2	34.5	103.5	2004-06-01	2004-09-12
2274	2274	F	Y	N	7	7	ATip	160	14.11820997	-16.87727217	14.8	184	34	16	9	362804.151	6289646.275	56.73062503	-131.2424988	34-16	2004-09-10	RV	Trail Set	4	2004-09-10	1	2004-09-17	B	1	W	16324	16331	7	16327.5	2004-07-06	75.5	7.0333585	10.55	0.666669052	Summer	105.5	105.5	2	35.2	35.2	2004-06-01	2004-07-06
2274	2274	F	Y	N	7	7	Mid	193	16.62734827	-15.28969228	17.4	184	34	16	9	362804.151	6289646.275	56.73062503	-131.2424988	34-16	2004-09-10	RV	Trail Set	4	2004-09-10	1	2004-09-17	B	1	W	16324	16331	7	16327.5	2004-08-10	75.5	7.0333585	10.55	0.666669052	Summer	105.5	105.5	2	35.2	70.3	2004-06-01	2004-08-10
2274	2274	F	Y	N	7	7	Root	112	13.29724807	-18.58642246	14	184	34	16	9	362804.151	6289646.275	56.73062503	-131.2424988	34-16	2004-09-10	RV	Trail Set	4	2004-09-10	1	2004-09-17	B	1	W	16324	16331	7	16327.5	2004-09-14	75.5	7.0333585	10.55	0.666669052	Summer	105.5	105.5	2	35.2	105.5	2004-06-01	2004-09-14
